# Supplementary material for: Replication Vesicles are Load- and Choke-Points in the Hepatitis C Virus Lifecycle
Source: PLoS Pathog. 2013 Aug 22;9(8):e1003561. doi: 10.1371/journal.ppat.1003561 (PMC3749965; doi:10.1371/journal.ppat.1003561)
Supplement: Table S1 — Differentially expressed genes between the eight cell lines analyzed. The first column is the gene name, the second column the corresponding Affymetrix ID. The logfc column is the logarithm of the fold expression change between the high and low permissive cells, whereas the p-value is computed from an analysis of variance of the full panel of all eight cell lines. (XLS) [file ppat.1003561.s009.xls]

## Sheet: Sheet1
genename	affyid	logfc	pval
A1BG	229819_at	0.669645386213854	0.0480928680167213
A1CF	220951_s_at	-0.065505115322707	0.415229960418441
A2LD1	232422_at	0.266021931237436	0.284258048423699
A2M	217757_at	0.0713134864320034	0.657500692204726
A2ML1	1564307_a_at	0.0252010604638823	0.5032106071945
AAAS	218075_at	-0.00122870218741681	0.389418607009717
AADAC	205969_at	0.136677194527895	0.0617582621054584
AADAT	223593_at	-0.144460051708672	0.158617726245773
AAGAB	243284_at	-0.134925896656861	0.245740385950664
AAK1	238100_at	0.185635930269872	0.0513188800200735
AARS	201000_at	0.0370040555679933	0.900215440013568
AARSD1	238740_at	-0.0131832333524764	0.918502312229992
AASDH	235435_at	-0.28302205726769	0.0824897055339159
AASDHPPT	202170_s_at	-0.103048106406897	0.438885452236034
AASS	214829_at	-0.181677171333278	0.105285101723289
AATF	209165_at	-0.0634061615930901	0.938627650116844
ABAT	209459_s_at	0.0619722072748878	0.752043170601313
ABCA1	203505_at	0.00287043257705673	0.939251346107914
ABCA11P	220159_at	-0.0934988975050249	0.438326376814799
ABCA2	212772_s_at	0.103251748427513	0.0873724634689993
ABCA4	210082_at	0.0913983345806448	0.147202845706732
ABCA5	213353_at	-0.0295492763447836	0.495943695427655
ABCB1	243951_at	-0.0584791852410695	0.427660912538623
ABCB10	223320_s_at	0.00614320438699652	0.520166436363304
ABCB4	207819_s_at	0.0789928341700413	0.717785858211979
ABCB7	209620_s_at	0.0383233492211362	0.722800571913833
ABCB9	207321_s_at	0.101842863206685	0.118265646147281
ABCC1	202804_at	0.244804670215778	0.00874855649567622
ABCC10	213485_s_at	-0.0547311379158125	0.503355521041212
ABCC2	206155_at	0.139455143311303	0.319456582097319
ABCC3	208161_s_at	0.0497668719012779	0.582852753771458
ABCC4	203196_at	0.0600027204723513	0.655921575180301
ABCC5	1558460_at	-0.105939745992153	0.799467126034125
ABCC6	215559_at	0.0549335068141969	0.474343192348492
ABCC6P1	236205_at	0.0834479933886486	0.895617725824098
ABCD3	1554878_a_at	-0.328867960690831	0.14244232487191
ABCE1	201873_s_at	0.0156837026704896	0.856635604639656
ABCF1	200045_at	-0.0207380978817821	0.673157357362265
ABCF2	207622_s_at	-0.137508559529478	0.72273501107414
ABCG1	204567_s_at	0.839265862032331	0.249427727408047
ABCG2	209735_at	-0.0693520753791162	0.693167960031239
ABHD1	1560117_at	0.0732006204832335	0.0157827922536957
ABHD11	1552470_a_at	-0.24196116630903	0.358433354702973
ABHD12	228124_at	-0.0533749892772053	0.489640062580366
ABHD13	235348_at	-0.0513826651392972	0.402796826429492
ABHD14A	210006_at	-0.0808745515972217	0.753300075217884
ABHD14B	224821_at	-0.0710560579991235	0.259953601770948
ABHD15	226796_at	0.0448437613798092	0.970658929709111
ABHD2	87100_at	-0.309816151436002	0.434987298244785
ABHD3	213017_at	0.0070361976832545	0.918366271747475
ABHD5	218739_at	-0.317358191267798	0.285837982770395
ABHD6	221679_s_at	-0.0890262105859259	0.396934884912381
ABI1	209027_s_at	-0.0672988836234862	0.286213478852741
ABI2	225098_at	0.122183254593276	0.313300112530525
ABL2	226893_at	0.0460708356152782	0.586498449171214
ABLIM1	210461_s_at	-0.189380856963303	0.191604404037068
ABLIM2	1567622_at	0.052009966765869	0.124252775553233
ABLIM3	205730_s_at	0.30916759056515	0.631357131107648
ABO	216929_x_at	0.130842416334922	0.0407836437925574
ABR	212895_s_at	0.0665410618885053	0.201378801858914
ABT1	218405_at	-0.104983171457376	0.620841425127194
ABTB1	229164_s_at	0.130021062161805	0.0256173248959949
ABTB2	213497_at	0.146698101942448	0.0192716511913934
ACAA1	214274_s_at	-0.0432054544678513	0.426581025849053
ACAA2	202003_s_at	-0.0369585595106743	0.776535716783523
ACACA	214358_at	-0.116897169495214	0.0747261245526622
ACACB	43427_at	0.112155873840714	0.957016237277419
ACAD10	237482_s_at	-0.082441374629788	0.220366508367976
ACAD11	225573_at	0.000339294981773127	0.473311280580142
ACAD8	221669_s_at	0.0404028629155147	0.654671592747006
ACADL	206068_s_at	-0.0894734578519899	0.158465033090083
ACADSB	205355_at	0.0528344816153624	0.839409807860653
ACAN	217161_x_at	0.0876644272003915	0.102538915832581
ACAP3	225542_at	0.121721028695779	0.000797630007776792
ACAT1	205412_at	0.00785817746627753	0.547185923762136
ACAT2	209608_s_at	0.0269776857596943	0.77785226787411
ACBD3	202323_s_at	-0.129914135298908	0.443172107729514
ACBD5	1568877_a_at	-0.08867817179217	0.815017442623611
ACBD6	225317_at	0.0816506711193609	0.969916466102404
ACCN2	37953_s_at	0.209110374296872	0.121838950688521
ACCS	228264_at	0.0538990423543951	0.836423133158678
ACD	204617_s_at	-0.0544430345759418	0.644460902778477
ACER3	222687_s_at	-0.197937939763548	0.280509122481024
ACHE	205378_s_at	0.082038491082686	0.463867906302524
ACLY	201127_s_at	0.0521433277157234	0.856431449285825
ACMSD	230602_at	0.326814776939953	0.338678429905629
ACN9	218981_at	-0.0764086725934044	0.362878988848187
ACO1	207071_s_at	-0.0198666502707587	0.919108369273067
ACOT12	238160_at	0.172462763036112	0.312987087218591
ACOT13	204565_at	-0.105712950035405	0.265896314102509
ACOT4	229534_at	0.0199107343168425	0.915220335744125
ACOT7	215728_s_at	-0.154459242848921	0.528639810350529
ACOT8	236514_at	-0.2622580236454	0.222273111772238
ACOT9	221641_s_at	0.140602213527257	0.281600905271514
ACOX1	227962_at	-0.223119319445779	0.0788437817653539
ACOX2	205364_at	-0.0256919583711326	0.887643138519639
ACP1	201630_s_at	-0.10246869429865	0.00413785133598518
ACP2	202767_at	-0.0661244634098569	0.973493053125319
ACP6	218795_at	-0.0169735022448581	0.464863109727636
ACPL2	226925_at	0.0222134759683754	0.837400143170913
ACPP	237030_at	0.182766645673048	0.0839852021016399
ACRBP	230833_at	0.0982577500387075	0.120678028996581
ACRC	238825_at	0.218383428971567	0.0171945301108448
ACRV1	208013_s_at	0.0419511588081816	0.564043433702308
ACSF2	218844_at	0.078339003501717	0.955280357395099
ACSL1	207275_s_at	0.0518517954979674	0.802766333055484
ACSL3	201661_s_at	0.106885542546076	0.403089591846581
ACSL4	1557418_at	-0.0204102866075976	0.579064932711805
ACSM2A	230554_at	0.173796484115221	0.430024706798682
ACSM3	210377_at	0.364667653595661	0.96420833593045
ACSS1	234801_s_at	0.0407125710777245	0.282033733565312
ACSS2	234312_s_at	0.303221790614573	0.670278808639429
ACSS3	229222_at	0.109683531180422	0.753142499294245
ACTG1	212363_x_at	-0.0403553804109458	0.765636367556269
ACTN3	206891_at	0.259332613401657	0.404079197046088
ACTN4	200601_at	-0.000323655218755382	0.358044461087871
ACTR10	222230_s_at	-0.00870988696628107	0.48628994960749
ACTR1A	200721_s_at	0.046433867723485	0.0240126103925066
ACTR1B	202135_s_at	-0.0142220931700568	0.339817492372747
ACTR2	1558015_s_at	-0.693669497301612	0.0689290766846426
ACTR3	213102_at	-0.0538005785627993	0.0609130767522855
ACTR3C	223874_at	-0.062680918936897	0.764339528175114
ACTR5	222147_s_at	-0.0651461463297627	0.482424033754705
ACVR1	203935_at	0.0548833246943525	0.26411021741388
ACVR1B	208223_s_at	-0.0961282194434032	0.0775045926045215
ACVR1C	1563182_at	0.00517219464303387	0.232396407258493
ACVR2A	228416_at	-0.0305624088181213	0.571000638530748
ACVR2B	236126_at	0.193968130177515	0.257335563270492
ACY1	202740_at	0.000730263794860088	0.549455374494777
ACY3	230481_at	-0.120751265583483	0.151435126750875
ACYP1	205260_s_at	-0.0206662658192358	0.462043539674502
ACYP2	206833_s_at	-0.283103686153652	0.0164009369270856
ADA	204639_at	-0.0837836495177411	0.429580890500286
ADAL	238424_at	-0.0155953667059193	0.697816045853548
ADAM10	214895_s_at	-0.080062880302752	0.204525480991496
ADAM12	204943_at	0.150236011950738	0.135165783509276
ADAM15	1555896_a_at	-0.0156579226363921	0.757028049272343
ADAM17	205746_s_at	-0.136067811095165	0.0386019063984016
ADAM22	208226_x_at	-0.0969145964742578	0.706197188781716
ADAM23	244463_at	0.30277624698848	0.62482849611009
ADAM28	205997_at	-0.0219209339318766	0.620758690635578
ADAM33	232570_s_at	0.112058321676601	0.109682472303847
ADAM9	1555326_a_at	-0.0504497319193081	0.327992244413821
ADAMTS1	222162_s_at	0.131214540239708	0.0262453218797488
ADAMTS12	226997_at	-0.0885103608705643	0.50740819521289
ADAMTS13	223844_at	0.0745676750033057	0.850516882203043
ADAMTS16	238125_at	0.139272093864772	0.00460855029109514
ADAMTS19	1553179_at	-0.0486713825988911	0.372998381552914
ADAMTS4	1555380_at	0.0325262331042181	0.040637938217561
ADAMTS6	237411_at	-0.140976713013698	0.147983372258404
ADAMTS9	226814_at	0.259578001730954	0.218569747377377
ADAMTSL4	226071_at	0.195335022722967	0.652764819783599
ADAMTSL5	242200_at	0.0463657838473136	0.0799565005329923
ADAP1	90265_at	0.0844144861303353	0.132239332930425
ADAP2	219358_s_at	0.0131090856274517	0.642950371719605
ADARB1	203865_s_at	0.0303443276672358	0.120689959858809
ADAT1	219384_s_at	-0.166610365372297	0.282322606457577
ADCY2	217687_at	0.155850256878463	0.0770834573520123
ADCY5	228182_at	0.00334002698713497	0.434278554186932
ADCY7	203741_s_at	0.179429371531797	0.060497979498639
ADCY9	204497_at	0.0402674754320451	0.655977659997706
ADCYAP1R1	226690_at	-0.00354097740591159	0.892104948268001
ADD1	214726_x_at	-0.154584741124141	0.184714016161736
ADD3	201034_at	-0.0473342359263655	0.179076093708889
ADH5	208848_at	-0.0402152050188399	0.0895830397910586
ADH6	207544_s_at	-0.442180861005121	0.0878714033604966
ADHFE1	227113_at	0.0769688958175375	0.711162297013577
ADI1	217761_at	-0.243948879172876	0.147564899869368
ADIG	1554129_a_at	0.0660143114170789	0.149081707128083
ADK	204120_s_at	0.0824132558520208	0.6953329526566
ADNP	226426_at	0.0563832696798648	0.169496295327889
ADORA1	216220_s_at	0.0392136992819634	0.133507008080806
ADORA2B	205891_at	0.208843416875178	0.154985564264917
ADPGK	224455_s_at	-0.0907782931326227	0.568023320082218
ADRA2A	209869_at	0.0290238292535246	0.330997467493728
ADRB1	229309_at	0.30302614473151	0.209665430680867
ADRBK2	228771_at	0.308822976871978	0.77341919593998
ADRM1	201281_at	-0.091063427414484	0.960286135458029
AEBP1	201792_at	0.0737374104185261	0.459490575231414
AEBP2	225889_at	0.0224921459723144	0.553033876368466
AES	217729_s_at	0.0676337074935061	0.00824750837340376
AFAP1AS	223779_at	0.06001523463823	0.247468884111287
AFAP1L1	226955_at	0.0770793657058827	0.752418318042408
AFF1	215451_s_at	-0.0175125889523504	0.823513689620994
AFF2	210957_s_at	0.192422303182226	0.177112798413693
AFF3	243967_at	-0.234530053100605	0.104803248711299
AFF4	239439_at	0.13426706568016	0.889260895765159
AFG3L1	1552287_s_at	-0.0575440121158702	0.598927058030081
AFG3L2	202486_at	0.10164691786654	0.400020436427353
AFMID	240318_at	-0.173663192148758	0.170058950138107
AGA	204333_s_at	-0.144822659830692	0.0489584403868546
AGAP1	204066_s_at	0.150456966275903	0.164895402808062
AGAP3	231299_at	-0.125597802551024	0.554714343626299
AGBL2	220390_at	-0.0241686673584589	0.70760884752794
AGBL3	232395_x_at	-0.0891822769816198	0.273142397695948
AGBL5	218480_at	-0.0434633183962322	0.328595271666805
AGFG1	213926_s_at	-0.206653525247311	0.282901398134279
AGFG2	1554618_at	-0.133763458131736	0.0964930184975324
AGGF1	218534_s_at	-0.144020243075709	0.032213454703597
AGMAT	222930_s_at	-0.0990138198468888	0.849937637738409
AGPAT1	32836_at	-0.0317577059102233	0.520366855616844
AGPAT3	223184_s_at	0.00747975525776611	0.725653683343868
AGPAT5	218096_at	0.0843444527675057	0.672369761676052
AGPAT6	229577_at	0.134826495511149	0.397958190297008
AGPAT9	224480_s_at	-0.0602949704321901	0.614918300713966
AGPS	205401_at	-0.126393306735081	0.495637758378204
AGR2	209173_at	0.718108765198399	0.0391304661885549
AGR3	228241_at	-0.0417585176868026	0.760767047904116
AGRN	212285_s_at	0.14419751086804	0.0642971771458168
AGT	202834_at	0.0460349725573791	0.578714471251362
AGTPBP1	204500_s_at	0.0723283138922064	0.782457476962695
AGTR1	205357_s_at	0.201227440063569	0.302082782136981
AGTR2	207293_s_at	0.0438531824162969	0.337172880222628
AGTRAP	238135_at	0.132909464368436	0.230087279905164
AGXT	210327_s_at	0.000393025776935599	0.752641138092001
AGXT2	229229_at	-0.0921855718612665	0.332683800206869
AGXT2L1	221008_s_at	-0.909479420063071	0.0525407871117117
AGXT2L2	226519_s_at	0.0965007603705958	0.939903406289283
AHCTF1	1560224_at	-0.30138902126496	0.2014392709405
AHCYL1	207464_at	-0.129163009448685	0.0964050418037407
AHDC1	229379_at	0.0846580451880984	0.638604591571891
AHI1	221569_at	0.129669526304657	0.694650022186496
AHNAK	211986_at	-0.132479210940816	0.12425135628075
AHNAK2	1558378_a_at	0.0601006274802657	0.163655858308595
AHR	202820_at	0.137527094408858	0.268194881177712
AHSA1	201491_at	-0.0786368434890379	0.662506848779795
AHSA2	226665_at	0.333776678778137	0.846551753167987
AHSG	204551_s_at	0.0650686630787907	0.881274594558021
AIDA	220199_s_at	-0.101045444313404	0.201439469310879
AIF1L	223075_s_at	0.361133371113935	0.406069198200539
AIFM1	205512_s_at	0.0507326644788868	0.236374014055017
AIFM2	224461_s_at	-0.0974250160525136	0.714112669133639
AIFM3	244084_at	0.0863969556676652	0.527555209836341
AIG1	223136_at	-0.0432652714407141	0.254942150478982
AIM1	212543_at	-0.206551090517066	0.995025809220007
AIM1L	220289_s_at	0.0444598374115499	0.657083938285572
AIMP1	227605_at	-0.134346339455138	0.00940747905249215
AJAP1	215790_at	0.103233931242854	0.0255473268262423
AK2	212175_s_at	-0.00326686623127987	0.593490120560091
AK3	224151_s_at	-0.114843679073162	0.406064834793588
AK4	230630_at	-0.138616510635102	0.589534663978668
AK7	1553734_at	0.361774372303344	0.873293577684669
AKAP1	210625_s_at	-0.226725327948435	0.147665101455242
AKAP10	236007_at	-0.10983146516463	0.0580047366107647
AKAP11	203156_at	0.0571845254893489	0.711732783468682
AKAP12	210517_s_at	-0.245728717107501	0.2356778480554
AKAP13	221718_s_at	-0.0868738524165806	0.648089258233267
AKAP7	205771_s_at	0.00484988735491091	0.488455682570916
AKAP8	203847_s_at	-0.0714884910480729	0.701795472015843
AKAP8L	240554_at	-0.0854103723114957	0.399247651366905
AKAP9	215483_at	0.0193384701457576	0.368277697442312
AKD1	1564002_a_at	-0.0836130620971035	0.180626899437481
AKIRIN1	222458_s_at	-0.192791083654628	0.345577180946811
AKIRIN2	223143_s_at	-0.303474540815678	0.0831167238413601
AKNA	225701_at	0.43535208762592	0.200925685029993
AKR1A1	201900_s_at	0.0278428087303108	0.846392271703845
AKR1B1	201272_at	0.156932982380837	0.125338048281802
AKR1B10	206561_s_at	0.0719957529057887	0.752800082220897
AKR1C1	216594_x_at	0.10915290315231	0.533931992729688
AKR1C2	209699_x_at	0.099940749490462	0.525754564997241
AKR1C3	209160_at	0.22941869055855	0.942241493660984
AKR1C4	210558_at	0.286806757468546	0.282797654393292
AKR1D1	207102_at	-0.250957418709217	0.875162537616967
AKT1	207163_s_at	0.0858526636441431	0.219645972035734
AKT2	226156_at	0.121095199389681	0.826082430882086
AKTIP	223894_s_at	-0.0542186962033072	0.0876790095126707
ALAD	218489_s_at	-0.124467563926294	0.797782621807686
ALAS2	238813_at	-0.00351815918984318	0.206560353966333
ALB	214837_at	0.0739732005404643	0.359179969256551
ALCAM	1569362_at	0.0798497056640412	0.960522416722901
ALDH18A1	217791_s_at	-0.036056888359762	0.787694491638002
ALDH1A1	212224_at	-0.0628304063966588	0.369231501355319
ALDH1B1	209645_s_at	-0.100610883196015	0.375343674441815
ALDH1L1	205208_at	-0.0734385448026846	0.151210149320091
ALDH1L2	231202_at	0.690669261106489	0.51270149874491
ALDH2	201425_at	0.0207167208360092	0.701799249179843
ALDH3A2	210544_s_at	-0.131251782169464	0.152235763373236
ALDH3B1	205640_at	0.0340402721008104	0.394974453050155
ALDH4A1	203722_at	0.0291256588167759	0.908379937766851
ALDH5A1	203608_at	-0.109327352208636	0.305829228372377
ALDH6A1	221589_s_at	0.0930955980872123	0.774657297314897
ALDH8A1	220148_at	0.194290026019002	0.310696493786585
ALDH9A1	201612_at	-0.0540697927858396	0.168016241619758
ALDOA	238996_x_at	-0.0230168212939305	0.667209057240757
ALDOB	211357_s_at	-0.0869692095522621	0.803424042918741
ALDOC	202022_at	-0.27351531078617	0.200773376653103
ALG1	223355_at	-0.0699260817988082	0.730326295032086
ALG10	1552306_at	-0.235818359097412	0.517343135425786
ALG13	219015_s_at	-0.139582563041645	0.0321837278221118
ALG14	1553954_at	-0.0566945508936687	0.404288424140127
ALG2	225621_at	-0.0254249963560101	0.748457724100302
ALG6	219649_at	-0.0516170218435325	0.892092044209048
ALG9	228817_at	-0.0248467075872209	0.359538074676068
ALK	208212_s_at	0.0460870860255531	0.471830399086378
ALKBH2	225625_at	0.119740427996971	0.0041633053262401
ALKBH3	226127_at	0.119669924446187	0.00682411586923423
ALKBH5	228078_at	0.0281641931581959	0.511359524612961
ALKBH6	225969_at	0.125793221625866	0.225796458412392
ALMS1	214221_at	0.0234097420508794	0.452104052008156
ALPK1	227438_at	0.114982167280097	0.524470955257512
ALPK2	228367_at	0.448719730997231	0.00889606870756425
ALPK3	228342_s_at	0.187455129079099	0.29032579254694
ALS2	232184_at	0.122371058005902	0.874885090763329
ALS2CL	243276_at	0.169759793163836	0.36952061880254
ALS2CR12	242661_x_at	0.162782379848595	0.00963881852177109
ALS2CR4	228255_at	0.0757914064045104	0.693004096725991
ALS2CR8	219834_at	-0.0737608047061724	0.181115875724922
ALX1	206837_at	-0.0832348148796436	0.108252169016469
AMACR	209426_s_at	-0.254196075958186	0.0623213712971614
AMBP	205477_s_at	0.00824334554655062	0.613501170267266
AMD1	201196_s_at	-0.0709286476152262	0.838887992694087
AMDHD1	229596_at	0.0610741007032098	0.624525595604213
AMFR	202203_s_at	-0.059645077521848	0.27550876664799
AMICA1	228094_at	0.00649481646746898	0.967946598051419
AMIGO1	226718_at	0.0293913096408839	0.38641171020845
AMIGO2	222108_at	-0.0231002444152233	0.787870353886485
AMMECR1	1553219_a_at	-0.525748497440293	0.0931793441339459
AMMECR1L	223297_at	-0.0112010872601935	0.94722644651917
AMN	223587_s_at	-0.0403298332798679	0.505399182717186
AMN1	226258_at	-0.0044092834289836	0.336192214328528
AMOTL1	225450_at	0.0105555207874849	0.560072343463169
AMOTL2	203002_at	-0.170250631395994	0.733479792933107
AMPD1	206121_at	-0.0505370017439628	0.789440952054273
AMPD2	212360_at	0.0400464633607283	0.604330305164808
AMT	204294_at	0.0105503569192197	0.972168763457432
AMZ2	227567_at	-0.0545566278832699	0.15664665061068
ANAPC1	229267_at	0.0182821091737264	0.864593476941881
ANAPC10	241959_at	-0.0227228730606099	0.532362821441153
ANAPC11	224010_at	-0.095950999815286	0.914054141204603
ANAPC13	209001_s_at	-0.0143924196008573	0.47934987764901
ANAPC16	229145_at	-0.0292098456747515	0.127725470860714
ANAPC4	232524_x_at	-0.0749310951351987	0.511993180097451
ANAPC5	239651_at	-0.161998465516321	0.0996897353086021
ANAPC7	225521_at	-0.0820080187395473	0.0449065602153822
ANG	205141_at	0.0155743152179761	0.480712168738091
ANGEL2	221826_at	-0.122803801611552	0.244350209882217
ANGPT1	205608_s_at	-0.0911482496468865	0.190857636735454
ANGPTL1	224339_s_at	0.163260070418311	0.0780287055898569
ANGPTL3	219803_at	-0.135338673439539	0.944843994516323
ANGPTL4	223333_s_at	0.034038426493174	0.305361977897861
ANGPTL6	223967_at	0.109212938757506	0.209943427840185
ANK1	205391_x_at	0.0809758479475285	0.319890135604907
ANK2	202920_at	0.0391846243296026	0.441598018776111
ANK3	206385_s_at	-0.0194460114138965	0.313664550813026
ANKFY1	224900_at	-0.029871955007239	0.633659766556341
ANKH	223094_s_at	-0.0953131037758371	0.637498266505037
ANKIB1	243181_at	0.186499532449519	0.691272842303848
ANKLE1	1553138_a_at	0.0910141271331439	0.0094124003815911
ANKLE2	212200_at	0.0330933211991484	0.939574987697012
ANKMY1	210486_at	0.0925071094526042	0.0406842632906729
ANKRA2	218769_s_at	0.0686897844714858	0.453315865835946
ANKRD10	227260_at	-0.214846016096811	0.0695683462807872
ANKRD11	219437_s_at	-0.0774842508636923	0.59042195106231
ANKRD12	216550_x_at	-0.0292015467444113	0.954487786485861
ANKRD13C	1556361_s_at	-0.0557251705905023	0.996329191072884
ANKRD13D	238642_at	0.0251652794117513	0.283840682558527
ANKRD16	229058_at	-0.0921623224231378	0.632388227028713
ANKRD27	221522_at	0.115769660046469	0.573416121031267
ANKRD28	213035_at	0.106009706605666	0.882585920523144
ANKRD29	238332_at	-0.192839942238067	0.0408651874382024
ANKRD31	1564000_at	-0.0865213157871813	0.615925939623284
ANKRD35	231118_at	0.161100977761287	0.753294932883627
ANKRD36B	220940_at	-0.275726338417433	0.143311790763567
ANKRD37	227337_at	-0.16114055215391	0.2828268707453
ANKRD39	223532_at	-0.14046541935284	0.275914781730173
ANKRD40	227064_at	0.0688844088868197	0.9527167435631
ANKRD42	243151_at	0.0901369016907953	0.150709725142551
ANKRD43	230238_at	0.22154762550595	0.658710377916511
ANKRD44	228471_at	0.259998944665321	0.125073625569946
ANKRD5	222951_s_at	-0.152713587076252	0.0120815085369625
ANKRD50	225731_at	0.0349663123882159	0.303978896463385
ANKRD54	231847_at	0.03719144852406	0.260468547110271
ANKRD55	240456_at	-0.275320435355562	0.365860426766817
ANKRD6	204672_s_at	0.0392300302759398	0.530775964197281
ANKRD7	206112_at	-0.303786420986748	0.00054093090537169
ANKRD9	230972_at	-0.0554843109870174	0.410665854132368
ANKS1B	227439_at	0.26732182332414	0.0445705453395197
ANKS3	227303_at	0.0534879181663369	0.0250223937247795
ANKS6	226586_at	0.125838720585132	0.227915452628597
ANKZF1	218274_s_at	0.087011489425167	0.540592297613975
ANO10	218910_at	0.0373346773008349	0.154582487062482
ANO3	215241_at	0.00951308103320522	0.885714334865165
ANO4	236420_s_at	0.0591247808769454	0.774057756943271
ANO5	229313_at	0.192342507442808	0.482306115669151
ANO6	240947_at	-0.0735860645658313	0.32487109306639
ANO9	227393_at	0.0990355809482021	0.213590826099243
ANP32A	201043_s_at	-0.0265087613864872	0.666326261412628
ANP32E	208103_s_at	-0.0289214133016011	0.746662017144816
ANPEP	202888_s_at	0.10847136871066	0.722709156394006
ANTXR1	224694_at	0.385723904609115	0.594695480778404
ANTXR2	225524_at	0.0928509337558649	0.400147369551904
ANUBL1	223624_at	0.0692502451514211	0.893803980468073
ANXA1	201012_at	-0.48961685102359	0.758353552078592
ANXA2	210427_x_at	-0.0444505989991655	0.679101005185908
ANXA2P1	210876_at	0.0011870717896385	0.261412538266689
ANXA2P2	208816_x_at	-0.0594736917733421	0.769240637980186
ANXA3	209369_at	-0.614556865310524	0.320994500579297
ANXA4	201301_s_at	-0.141151909571439	0.154670927868859
ANXA5	200782_at	-0.0800475753063016	0.038287739296402
ANXA6	200982_s_at	0.0539180627817536	0.88595042577604
ANXA9	210085_s_at	-0.0924520256732884	0.082242979629365
AOC2	207064_s_at	0.00264519709878297	0.967574862223739
AOC3	204894_s_at	0.0565181509620865	0.643198827629874
AOX1	205083_at	-0.016121213855916	0.511327716270403
AP1G1	225754_at	-0.272088288115096	0.0528817886100766
AP1M1	223024_at	-0.049717388346399	0.50313524165257
AP1M2	218261_at	0.000453525534213122	0.858307557542018
AP1S1	205196_s_at	-0.00191105021315317	0.555056749887649
AP1S2	228415_at	0.0355317342843365	0.942565413270119
AP1S3	1555731_a_at	-0.864296371905187	0.092764325465415
AP2A1	234068_s_at	-0.0161676651847777	0.560524998892225
AP2A2	211779_x_at	0.0349525643076786	0.842679240766115
AP2B1	200612_s_at	0.0433137346034561	0.660269660638541
AP2M1	200613_at	-0.0992992306119977	0.464352946167076
AP2S1	202120_x_at	0.0522831924995658	0.0569815868509159
AP3D1	208710_s_at	-0.143115768420738	0.633856008094873
AP3M1	222517_at	-0.116375891483307	0.00326719183783253
AP3S2	202399_s_at	-0.0141926524815108	0.448794578902992
AP4B1	231714_s_at	-0.0174819520300239	0.798926287034599
AP4E1	220229_s_at	-0.133410473473571	0.36333546375532
AP4S1	210278_s_at	-0.145301654626242	0.235237383360876
APBA1	228101_at	0.0849861262797406	0.619673850411777
APBA2	209871_s_at	0.176918268888356	0.370425526142501
APBA3	215148_s_at	-0.0115574450709251	0.513198719464301
APBB1	202652_at	0.0696558224604457	0.340325301427471
APBB1IP	230925_at	-0.559520570635326	0.0728708263430408
APBB2	40148_at	-0.0778185384335599	0.910319875367244
APC	215310_at	0.0135114221276742	0.880414566363025
APCDD1L	235548_at	-0.0031212432762281	0.22586621032389
APEH	201284_s_at	0.0854145443758043	0.266278153280268
APEX2	204408_at	-0.122737850290311	0.0661086454765315
APH1A	1554417_s_at	-0.0546324339578422	0.11651238895999
APH1B	221036_s_at	-0.121786972080734	0.485101524776115
API5	201686_x_at	-0.173727344272961	0.104550047983368
APIP	218698_at	0.0779028251531064	0.400375942484755
APLNR	213592_at	0.0619401527178252	0.0749171685782161
APLP2	208701_at	-0.303586464521747	0.529367354810106
APOA1	217073_x_at	-0.0214352023870441	0.942824527250942
APOA1BP	225427_s_at	-0.0665164366606165	0.490312330288927
APOB	223579_s_at	-0.321908347721753	0.0174813892591002
APOC1	204416_x_at	0.0477099392984667	0.0133034452300476
APOC2	231562_at	0.157490860767206	0.0646927783113187
APOC3	205820_s_at	-0.0593450563449784	0.475112707565559
APOE	203382_s_at	0.146263570880174	0.00818323370967596
APOH	205216_s_at	0.0182625897817946	0.915791646391617
APOL6	219716_at	0.0420702377690496	0.680012790541013
APOM	214910_s_at	-0.00500923927013458	0.429598002442961
APOO	221620_s_at	0.0787500147540409	0.249689208060351
APP	214953_s_at	0.29677293133262	0.684173358876037
APPBP2	202631_s_at	-0.293274959116153	0.0148483480816279
APPL1	218158_s_at	0.115197974093065	0.890706393059625
APRT	203219_s_at	-0.0566193174006508	0.918626822971488
APTX	222658_s_at	-0.112665490896934	0.117011779844681
AQP10	1555338_s_at	-0.0941871768051279	0.123297311463907
AQP11	229526_at	-0.353266639721494	0.05961695385407
AQP3	39248_at	-0.0709063437041367	0.903054930250829
AQP4	226228_at	-0.550984055205788	0.264710527190185
AQPEP	235382_at	0.183514730805881	0.870632540016308
AR	211621_at	0.0535490836040126	0.333177197604786
ARAF	201895_at	0.00787521516384651	0.567086514306726
ARAP2	214102_at	-0.119587963973801	0.0786563666919362
AREG	205239_at	0.31111458718725	0.357903085911772
ARF3	200011_s_at	-0.0192005461546756	0.335407776248192
ARF4	201096_s_at	-0.0503303215574285	0.432755230261461
ARF6	214182_at	-0.279914516726987	0.157886830538555
ARFGAP2	211975_at	0.00103944724217876	0.315036300522537
ARFGEF2	215931_s_at	-0.076009301262931	0.213730651199792
ARFIP1	214483_s_at	-0.227362275872613	0.0155354123061714
ARG1	206177_s_at	0.114176407894736	0.671943803816076
ARG2	203946_s_at	0.038301442434545	0.71268827746135
ARGLU1	228477_at	-0.110145551595921	0.0621465506208975
ARHGAP1	202117_at	-0.0358996016349016	0.402777985791373
ARHGAP15	218870_at	0.234643172370143	0.0280073415715404
ARHGAP18	225171_at	-0.0850773065737584	0.452554208459612
ARHGAP19	37577_at	-0.00157199701431642	0.658578338127146
ARHGAP22	1560764_at	0.0789854026744254	0.839756734104194
ARHGAP24	223422_s_at	0.0514980880411564	0.926430366622001
ARHGAP25	204882_at	-0.103673176668867	0.229592026187915
ARHGAP26	226576_at	-0.222476108289524	0.311511852107314
ARHGAP29	1558280_s_at	-0.189293557162436	0.451203824559941
ARHGAP30	226219_at	0.137842075754531	0.179074593729651
ARHGAP32	210791_s_at	0.0188664855208274	0.0950674742492274
ARHGAP33	213827_at	0.196316012415152	0.115437068882364
ARHGAP42	230047_at	-0.344688208106272	0.49136395656256
ARHGAP5	1552627_a_at	-0.184194863927578	0.0623576949394351
ARHGAP9	232543_x_at	0.144607970057866	0.542755509698922
ARHGDIA	213606_s_at	-0.343431657296574	0.0525261301125173
ARHGDIB	201288_at	-0.0572642838279667	0.964087071057113
ARHGEF19	226857_at	0.105103748914741	0.0176996934719383
ARHGEF2	1554783_s_at	-0.0721457727011989	0.531410863469275
ARHGEF25	227427_at	0.126171936147832	0.609641153503351
ARHGEF26	227197_at	-0.183963124132619	0.299030434085266
ARHGEF3	218501_at	-0.1939143589562	0.296028976788335
ARHGEF37	227717_at	0.159257894086433	0.457256388012027
ARHGEF40	241627_x_at	0.0967355688677377	0.858305740855123
ARHGEF7	235412_at	-0.368191183588043	0.218193749156211
ARID1A	218917_s_at	0.0332882950377825	0.449509044253867
ARID1B	225181_at	-0.102967975907156	0.463519608956934
ARID2	1553349_at	-0.00785340256121908	0.4465612289798
ARID4A	205062_x_at	-0.00860066364346983	0.938795861806394
ARID5B	212614_at	0.110751037902337	0.124004593365934
ARIH1	201881_s_at	0.0116222905186463	0.315470867405599
ARIH2	227932_at	-0.141524299462849	0.0697669765819296
ARL1	201657_at	-0.0638101485938004	0.165804692167217
ARL13B	228201_at	0.075595637354443	0.796048022924466
ARL15	219842_at	-0.262751860843534	0.273724131590224
ARL16	234972_at	-0.057056315344634	0.709514553850379
ARL17A	1555964_at	-0.178515696876311	0.150130828612973
ARL2	202564_x_at	0.121158986238874	0.0568573036956424
ARL3	213433_at	0.112985885707258	0.835230078191171
ARL4A	205020_s_at	0.00439180883382594	0.806536089757005
ARL4C	202206_at	-0.335095623582608	0.748297956949537
ARL4D	203586_s_at	0.0973091421334201	0.642680918701078
ARL5A	218150_at	-0.0551855661153307	0.210759683919417
ARL5B	242727_at	-0.223364821715465	0.444506915280715
ARL6	235320_at	0.0949261035528316	0.853073490230838
ARL6IP1	211935_at	-0.0504615771372413	0.662081266915645
ARL6IP5	200760_s_at	-0.0891140404733261	0.218825322081697
ARL6IP6	225711_at	-0.120001554807048	0.217641842954729
ARL8A	225347_at	0.0962842135677583	0.672421914964866
ARL8B	222442_s_at	-0.00547542298051084	0.770607975793443
ARMC1	218185_s_at	-0.0516627441020077	0.0790011940744051
ARMC10	223328_at	-0.0158501102045841	0.967664590763414
ARMC3	240275_at	0.0163485087213675	0.449798605803627
ARMC8	219094_at	0.0958450500439811	0.622467782860287
ARMCX1	218694_at	0.162131091571099	0.726571493582408
ARMCX2	203404_at	-0.134655511243674	0.0241562358728785
ARMCX3	222444_at	0.097955129427375	0.949625678625001
ARMCX4	227444_at	-0.119129361650432	0.326186282763188
ARNT	230619_at	-0.129461102148509	0.0110415590263389
ARNTL	209824_s_at	0.116984427962358	0.934679112972935
ARNTL2	220658_s_at	-0.257799118446919	0.108678984479749
ARPC2	208679_s_at	-0.0742863675990715	0.331468879759966
ARPC4	217817_at	0.0755404917880749	0.0332461382615685
ARPC5	1555797_a_at	-0.229251173659536	0.0495032521673268
ARPC5L	223101_s_at	-0.0623089363196471	0.936658878485321
ARPP19	214553_s_at	-0.0210096319853587	0.395375889158489
ARPP21	231935_at	-0.142648052808367	0.679547015464138
ARRB1	218832_x_at	-0.134415275957371	0.591811889492483
ARRDC3	224797_at	0.0233763629801127	0.670600542420973
ARSA	204443_at	0.0831163158091327	0.186452055237336
ARSB	206129_s_at	-0.128010755163719	0.78357289126406
ARSD	223696_at	-0.329838666617018	0.00618573560999091
ARSE	205894_at	-0.20931047088411	0.0111206993146144
ARSG	1552632_a_at	0.011385570460502	0.96592323142339
ARSI	230275_at	0.0357565014087858	0.984318741453441
ARSJ	219973_at	-0.089423636843656	0.496858649460829
ARSK	239147_at	-0.105792646816518	0.702046996608083
ARTN	207675_x_at	0.161984980449064	0.0642663800632956
ARV1	223223_at	-0.000637082389472605	0.508991812326297
ASAH1	213902_at	0.0364916430083399	0.999763566802096
ASAH2B	231791_at	-0.253308541451141	0.0171991328445322
ASAP1	236533_at	-0.159593493093175	0.735261559176623
ASAP2	206414_s_at	0.024600741110226	0.874840527686676
ASAP3	219103_at	0.189038652620187	0.653899603005345
ASB1	212818_s_at	0.0632606557577951	0.65519379968317
ASB12	236033_at	0.075519679522565	0.324622428040963
ASB13	218862_at	0.116889008354889	0.517246848831841
ASB2	227915_at	0.115085661629905	0.00196894831042742
ASB3	232515_at	-0.125563005335846	0.173506234987678
ASB7	219996_at	-0.14612894336408	0.354899377313146
ASB8	218841_at	-0.122574557848189	0.798366064153187
ASB9	205673_s_at	-0.0532670602820431	0.259880291927661
ASCC3	231269_at	0.101204080298146	0.736849192497719
ASCL1	209988_s_at	0.0147484387379649	0.368197671365826
ASF1A	203428_s_at	-0.0948466340193775	0.24844687964595
ASF1B	218115_at	-0.0898639175666758	0.280056489982716
ASGR1	206743_s_at	-0.021311672535581	0.464063689650739
ASH1L	226447_at	0.0620066218920006	0.843063451122072
ASL	204608_at	-0.0253040093408653	0.172724926272482
ASMTL	36553_at	-0.0615483531482693	0.179082727953965
ASNA1	202024_at	-0.154353786599622	0.385475136658983
ASNS	205047_s_at	0.329843660158783	0.245280805328033
ASPA	206030_at	0.140310165273629	0.252413334724835
ASPG	1557225_at	0.0591706227371988	0.270780218192936
ASPH	205808_at	-0.251963268880976	0.167708582817157
ASPHD1	214993_at	0.0647717089685068	0.217576258307722
ASPM	239002_at	-0.143270921847393	0.322132404892394
ASPRV1	235514_at	0.00443072607037759	0.282533456544091
ASRGL1	222764_at	0.0883307493419786	0.50657770882586
ASS1	207076_s_at	0.178506631708476	0.986088906194463
ASTE1	221135_s_at	-0.0517127515528335	0.395006810024229
ASTN2	209693_at	-0.338666018012304	0.0366109839695385
ASXL1	242438_at	-0.134850389694762	0.396862641446904
ASXL2	218659_at	-0.110979286341266	0.0436332240885337
ASXL3	233536_at	-0.00693844499293674	0.562903877898557
ATAD1	224850_at	0.105229481580325	0.182539795278633
ATAD2	235266_at	-0.0472630971181884	0.857785265536869
ATAD2B	232908_at	-0.25150282430337	0.00469611748803053
ATAD3A	227700_x_at	0.00570239994736912	0.12144981389787
ATAD3B	223617_x_at	0.0222492731547643	0.0722723010201883
ATAD5	220223_at	-0.200109883103097	0.159150361954198
ATE1	234584_s_at	-0.15143847767657	0.071192549173253
ATF1	222103_at	0.0472153356082375	0.906892332882701
ATF2	205446_s_at	-0.150813339691393	0.135586262998351
ATF3	202672_s_at	0.271227587888914	0.76410822214896
ATF5	204998_s_at	0.0783581462784599	0.0251947632842278
ATF6	231927_at	0.0117773216891048	0.220145418751151
ATF7	228829_at	-0.186757381533215	0.157914301989636
ATF7IP	207728_at	-0.0586448100339829	0.216125254020118
ATF7IP2	228381_at	-0.144294182716784	0.21752241296422
ATG10	1570523_s_at	-0.353670229269358	0.0239624652209155
ATG12	213026_at	-0.0819003077102386	0.339001475353592
ATG13	203364_s_at	0.050714229298517	0.415194499800492
ATG14	204568_at	-0.0244567672298719	0.641415083411222
ATG16L2	229389_at	0.159472169292749	0.28652109667591
ATG2B	226684_at	0.126086370562923	0.816742918195937
ATG4B	204903_x_at	0.0325784995614062	0.306035022332819
ATG4D	226871_s_at	0.0296042822935892	0.395374012193068
ATG5	210639_s_at	-0.109370256485595	0.184091777072317
ATG7	218673_s_at	-0.0725663695761093	0.881321699177929
ATG9A	202492_at	0.152173178698047	0.0414319809153704
ATHL1	219359_at	0.105985202280207	0.314463040034859
ATL2	235848_x_at	0.0166699846212585	0.251902990568152
ATL3	223453_s_at	-0.512131212752752	0.0478595007831628
ATM	208442_s_at	-0.0995506649618402	0.177906549060733
ATMIN	201854_s_at	-0.164368342474334	0.233017777027045
ATN1	40489_at	0.0871880005400987	0.18564680513061
ATP10D	213238_at	-0.16384030229316	0.153903981572465
ATP11A	230875_s_at	0.06045655701298	0.364286599599635
ATP11B	238811_at	-0.392764540465327	0.142158373715513
ATP13A2	218608_at	0.0967466599670941	0.0226427180797466
ATP13A3	219558_at	-0.196615680164988	0.222049390431467
ATP13A5	1561332_at	0.146401437197876	0.0106905170431256
ATP1A1	220948_s_at	-0.0210978811684526	0.998943526092699
ATP1A1OS	236623_at	0.00530727456644089	0.464987756226828
ATP1A2	203295_s_at	0.149652007079594	0.0190723618557906
ATP1B1	201242_s_at	-0.0391086952106254	0.646939655485996
ATP1B3	208836_at	-0.011376278052158	0.823314917997297
ATP2A3	207522_s_at	0.171887329879728	0.11084082573794
ATP2B1	209281_s_at	-0.050937708862415	0.900109152041737
ATP2B2	204685_s_at	0.118716871514706	0.0915422988379928
ATP2B4	212136_at	-0.00995990496849164	0.596099347812122
ATP2C1	209935_at	0.0652857452401155	0.86402108448539
ATP5C1	214132_at	0.0784105100797373	0.612249316020405
ATP5D	213041_s_at	-0.0444209526442837	0.984427594115493
ATP5F1	211755_s_at	-0.0418806367765661	0.215360281692088
ATP5G1	208972_s_at	-0.0799667567119908	0.0886233273721339
ATP5G3	228168_at	-0.0160631004483552	0.814690291757904
ATP5H	1555998_at	0.0898616177548732	0.953389314512955
ATP5L	208745_at	-0.0464375620401595	0.0580114221292223
ATP5S	213995_at	-0.0323208648147562	0.313223162374166
ATP5SL	45828_at	0.0227396316043156	0.305517190672349
ATP6AP1	207809_s_at	0.0894423003432184	0.150219940557457
ATP6V0A1	212383_at	-0.00610635075146697	0.711737946946228
ATP6V0A2	229572_at	0.0244503469698159	0.701389119340159
ATP6V0E1	214244_s_at	-0.0568450292248213	0.889006532532967
ATP6V1A	201971_s_at	-0.240743656899137	0.208575366099182
ATP6V1C1	202873_at	-0.228351962144002	0.0465069514306806
ATP6V1C2	1552532_a_at	0.098593780550659	0.261290995631817
ATP6V1D	208899_x_at	-0.0865691777244247	0.64939962695202
ATP6V1E1	208678_at	0.0214008946991071	0.632002859282881
ATP6V1G1	238765_at	-0.0172811556361688	0.856386193954332
ATP6V1H	221504_s_at	0.036596790846263	0.552927522612234
ATP7A	205198_s_at	0.0916045262998857	0.974514048527204
ATP7B	204624_at	0.113699311832614	0.826136167162717
ATP8B1	226302_at	-0.074534715886345	0.533044844793204
ATP8B2	226771_at	0.084014629329945	0.825094570437669
ATP8B3	239457_at	0.152862416941769	0.269173781440392
ATP9A	212062_at	0.118340849318725	0.102971877705612
ATP9B	214934_at	0.069988309614017	0.40749322870356
ATPAF1	224728_at	0.0908764270637158	0.933098814962253
ATPAF2	214330_at	0.0527364301766619	0.778339483230546
ATPBD4	238662_at	0.130587433509179	0.106147236270358
ATPIF1	223339_at	-0.102157839127465	0.560255849380968
ATR	209903_s_at	0.00511498113613462	0.51234786138847
ATRN	211852_s_at	-0.184445526809854	0.0194569212857073
ATRX	211022_s_at	-0.422710303939416	0.317911088681272
ATXN1	242230_at	-0.23981958964672	0.373606072839475
ATXN10	208832_at	-0.0146871221962675	0.970629315209174
ATXN1L	227373_at	-0.0594724837864636	0.166948821962827
ATXN3	205415_s_at	0.0130803312786978	0.574631053732789
ATXN7L1	214343_s_at	-0.235698421218461	0.0590241282565192
ATXN7L2	230038_at	0.162292696222589	0.00640215645956771
ATXN7L3B	212113_at	-0.333769151128169	0.397746560076027
AUH	205052_at	0.054452459327264	0.857010739704712
AURKA	204092_s_at	-0.0251906236772274	0.793008349415003
AURKAIP1	228800_x_at	-0.138119039901096	0.618885194832101
AURKB	239219_at	-0.122451251864516	0.991842810674152
AUTS2	212599_at	-0.329477607600788	0.017675708745281
AVEN	219366_at	-0.0270333098303607	0.370791158044223
AVL9	212474_at	0.119639839591261	0.45938492785111
AVPI1	218631_at	0.0270576217725122	0.160703026034878
AVPR1A	206250_x_at	0.0318002550062615	0.0293065389983518
AZGP1	209309_at	0.120445344828055	0.834837785500505
AZGP1P1	234955_at	0.112431175236151	0.0317945195376711
AZI2	218043_s_at	0.0833825153311186	0.605035091256742
AZIN1	213747_at	-0.256414803990296	0.265131789735565
AZU1	214575_s_at	0.0690895380402363	0.340047600117746
B3GALNT1	223374_s_at	-0.118622859571186	0.30740146493742
B3GALNT2	1553691_at	-0.32585562570776	0.212745781088802
B3GALT1	220829_s_at	0.187607465343425	0.00122090868662488
B3GALT2	217452_s_at	0.410511470133536	0.386244279744808
B3GALT6	1553959_a_at	-0.0034538905500421	0.245159691859307
B3GAT3	35179_at	0.127925517275328	0.0222734831480755
B3GNT1	203188_at	-0.0387467611934349	0.692769870185174
B3GNT2	222870_s_at	0.0632591267554027	0.519404724673566
B3GNT4	221240_s_at	0.0309204749347338	0.33221293104613
B3GNT5	225612_s_at	0.364942523263203	0.482087953308294
B3GNT6	1552833_at	-0.0397582966026062	0.71789631009919
B3GNT7	232337_at	0.108967304008706	0.187511577866326
B4GALNT1	1555385_at	-0.197420675794261	0.676826443039401
B4GALNT3	1553727_at	0.0650118696997806	0.262838073231133
B4GALNT4	238080_at	0.0735066186501933	0.350741768628874
B4GALT1	216627_s_at	-0.283639418940031	0.154761455584857
B4GALT4	210540_s_at	0.0436583404765615	0.904465514801467
B4GALT5	221485_at	0.0905433927268017	0.237247116091351
B4GALT6	206233_at	0.143095825504595	0.00213538476816107
B4GALT7	222191_s_at	0.0664873170393791	0.0422894844248459
B9D1	210534_s_at	0.020132750651376	0.844749499618579
BAALC	222780_s_at	0.0157177215741937	0.823293454701018
BACE1	222463_s_at	-0.0525898093457819	0.527144531940069
BACH1	210818_s_at	-0.163071897146569	0.0198665559408329
BACH2	227173_s_at	0.0808752163288754	0.221734031607594
BAD	232660_at	-0.0184899742386332	0.827256394620434
BAG1	211475_s_at	-0.121712511077919	0.206317208463222
BAG2	209406_at	-0.2037772119234	0.243358626165416
BAG4	219624_at	-0.144243896469353	0.285451318188557
BAG5	202984_s_at	-0.133049259213314	0.215696676233992
BAGE	207712_at	-0.0461395313761866	0.440598457924093
BAHCC1	1559049_a_at	0.0527264241191256	0.208264220847433
BAIAP2	205294_at	0.120990480900071	0.0640189240516236
BAIAP2L1	222675_s_at	0.0629061037282393	0.293233100796146
BAIAP2L2	221178_at	0.487885808697954	0.409604742802987
BAMBI	203304_at	0.0554317165683609	0.0483640132450668
BANF2	232766_at	-0.123540957589913	0.489821679043993
BANP	228928_x_at	-0.0401466779935607	0.765849477410883
BARD1	205345_at	-0.113245415787422	0.173444287149324
BAT2L2	230618_s_at	-0.268875196233587	0.134766102506967
BAT3	213318_s_at	0.0544308548467224	0.305666470781785
BAT4	225476_at	-0.0895383113755546	0.415930049239668
BAT5	224756_s_at	-0.0528755417054863	0.803127945096133
BATF2	228439_at	0.0300740391759145	0.78330369269949
BAX	208478_s_at	0.00481091389258565	0.763362925166325
BAZ1A	217986_s_at	0.144463915562304	0.0131816724627613
BAZ1B	208445_s_at	0.0341409537642038	0.280364918271791
BAZ2B	203080_s_at	0.0766606181484066	0.903323898303168
BBS1	218471_s_at	0.063344996612052	0.637427952185556
BBS12	229603_at	-0.116205764275712	0.0282824710201569
BBS2	223227_at	0.0203431278235543	0.861110289207006
BBS4	212745_s_at	-0.0525665661585617	0.364779131628934
BBS7	235007_at	0.0585837978573933	0.314606533421319
BBX	226331_at	0.0834973633907288	0.558406827995674
BC036928	231260_at	0.189130943024614	0.0545172941083802
BCAM	40093_at	0.22126119802189	0.160498316701352
BCAN	242843_at	-0.137101670807308	0.0681477290156764
BCAP29	205084_at	-0.0731860898991747	0.608497642486545
BCAS2	203053_at	-0.0821353787625694	0.434857038675578
BCAS4	220588_at	0.0189201587349253	0.0949734320433839
BCAT1	225285_at	0.102647461692304	0.426062529100182
BCAT2	203576_at	0.12115211676795	0.0657726105191122
BCCIP	227896_at	-0.099246221842451	0.646958302978111
BCDIN3D	234979_at	-0.0149324082713334	0.240255030496924
BCKDHB	210653_s_at	-0.0136868563400058	0.311276953856808
BCL10	1557257_at	-3.63773e+09	0.254380886426923
BCL11B	222895_s_at	-0.179786397613769	0.642035693228842
BCL2L1	215037_s_at	-0.354144138742966	0.403781178981264
BCL2L10	221320_at	0.0531810028309692	0.0579548919960503
BCL2L11	1558143_a_at	-0.247010823782805	0.135222635793793
BCL2L12	233110_s_at	0.0509189233355221	0.203034992143276
BCL2L13	226798_at	0.0594749170548074	0.462166593589014
BCL2L14	1552841_s_at	-0.0644006734205309	0.332693279777678
BCL3	204908_s_at	0.08815476572054	0.127417285931801
BCL7A	203795_s_at	0.109483447539978	0.0126183715257174
BCL8	1560684_x_at	0.0113558012015203	0.648551130023358
BCL9	204129_at	-0.0590651864141217	0.131144691228748
BCL9L	228065_at	0.0424382722577255	0.521374410775757
BCLAF1	201101_s_at	-0.278398670630397	0.274245500608636
BCO2	232449_at	0.145130719615689	0.00242388430289056
BCOR	223566_s_at	0.0346538671034221	0.941400861372064
BDH1	211715_s_at	-0.0504838491459345	0.692138274080989
BDH2	218285_s_at	-0.076647756238372	0.264925160386046
BDP1	231939_s_at	-0.0868904310049772	0.826266699322793
BECN1	208945_s_at	-0.0446480042292978	0.21049009475954
BEND5	219670_at	-0.0103488801344881	0.627436971870402
BEND6	231175_at	-0.00664679383441686	0.406655096280603
BEND7	1553327_a_at	0.0613981266743497	0.401587028322742
BEST1	1554442_at	0.0939400507586685	0.24811635430478
BEST4	1552296_at	0.220671182051451	0.416700795944254
BET1	202710_at	0.0501177049875746	0.888467640629728
BEX1	218332_at	0.144398824351282	0.81891364412288
BEX2	224367_at	0.175142662714547	0.857485367940967
BEX4	215440_s_at	0.240260762505798	0.409011446202975
BEX5	229963_at	0.263885866858365	0.333104312174986
BFSP1	206746_at	-0.0610972853256887	0.918371793188875
BGLAP	206956_at	-0.0151555951896399	0.923314999704375
BHLHB9	213709_at	-0.0376480526011236	0.77680328102704
BHLHE23	234045_x_at	-0.0499758529653104	0.876222754467157
BHLHE40	201170_s_at	0.216286616776526	0.930344309200986
BHMT	206119_at	-0.0227524821790124	0.986647135603046
BHMT2	242169_at	-0.131898833325467	0.0989103849538713
BICC1	220580_at	-0.174489620292264	0.378679592929209
BICD1	1556051_a_at	0.0189525070450437	0.979211378562894
BICD2	209203_s_at	-0.131672987747588	0.123625457338345
BID	204493_at	-0.0352287283298426	0.774751406124074
BIN1	210202_s_at	-0.0770922377492606	0.905868122304052
BIN3	1557582_at	0.0961408549458534	0.0650846627930212
BIRC5	210334_x_at	-0.161740493702167	0.151556121926906
BIRC6	224635_s_at	-0.122980005289583	0.0883937480195403
BIRC7	220451_s_at	0.0636178761288276	0.0483573328149657
BIVM	233255_s_at	0.0379992312930997	0.938738399720139
BLCAP	201032_at	0.00611451141351351	0.748321963378972
BLNK	207655_s_at	0.0822311046208516	0.802311900208596
BLOC1S2	225049_at	-0.0194208762713505	0.126012284609984
BLOC1S3	228244_at	0.243975652810829	0.0573137362411963
BLVRA	203773_x_at	0.0674577267720762	0.51083367086666
BLVRB	202201_at	-0.000799610903573741	0.233545589059202
BLZF1	32088_at	-0.215880789390572	0.175707620193059
BMF	226530_at	0.146677221826523	0.288469139393471
BMI1	202265_at	0.0270157718877704	0.14141879023219
BMP1	207595_s_at	0.0806400502749559	0.120444490746085
BMP2	205290_s_at	-0.0427878670466516	0.334643404357124
BMP2K	59644_at	-0.119271046660114	0.0443666594773967
BMP4	211518_s_at	-0.13528250775053	0.32434485059167
BMP8A	220204_s_at	0.0601922034650459	0.0351532936367975
BMP8B	235275_at	0.152094361818979	0.0662661681579646
BMPR1A	204832_s_at	-0.0277498539258838	0.304802843766221
BMPR1B	229975_at	0.103957177183186	0.470808407665001
BMPR2	225144_at	0.0840442704391019	0.925565946234185
BMS1	203082_at	0.0286193889519258	0.800329081048359
BMS1P5	238924_at	-0.226953926154769	0.164630700888746
BNIP1	204930_s_at	0.103107262326363	0.0312375855759636
BNIP2	209308_s_at	0.0705847983093954	0.256829128210291
BNIP3	201849_at	0.00910789030443542	0.336414034293206
BNIP3L	221478_at	0.0945317299379995	0.535859455166308
BOD1L	235009_at	-0.212086503417287	0.367497126599659
BOK	223349_s_at	0.098290487043306	0.040281330552067
BOLA1	219345_at	-0.0541968488909899	0.146651207673566
BPHL	205750_at	0.0290578675250114	0.765108752009211
BPI	205557_at	-0.0407704010905462	0.360223166415185
BPIL3	1555535_at	-0.171192398259272	0.768832815136983
BPNT1	1554575_a_at	-0.209192800371225	0.0270357761230902
BPTF	231953_at	-0.0828988250782457	0.417316468091903
BPY2	208331_at	0.0562604157133562	0.197016439552372
BRAF	243829_at	-0.275631303574502	0.0374968041966675
BRAP	209922_at	-0.0988178307446936	0.604355657141471
BRCA2	214727_at	-0.201312233507984	0.0825141257086463
BRCC3	216521_s_at	-0.51350976941132	0.0985619304222563
BRD2	208685_x_at	-0.0339133088510184	0.599571739901365
BRD3	203825_at	0.0729560536004688	0.0649763332529948
BRD4	202103_at	-0.0561580063555792	0.964947106582871
BRD9	220155_s_at	0.0712393625811875	0.00936672051172912
BRE	205550_s_at	-0.0715886963478032	0.159289127424805
BRF2	218954_s_at	-0.0670339959209814	0.91339677248429
BRI3	229798_s_at	0.00239773706231525	0.431718904148542
BRI3BP	231810_at	-0.254191699157141	0.213680390169803
BRIP1	221703_at	-0.303222778830855	0.0526762379318826
BRIX1	219177_at	-0.0945804990081223	0.183716462311357
BRMS1	215631_s_at	-0.0858664215654564	0.90518697364046
BRMS1L	224484_s_at	-0.0733962864372348	0.158235672153799
BRP44	227669_at	-0.156128624927552	0.0396406974112178
BRP44L	240362_at	0.125712160539776	0.465438215266338
BRSK2	215010_s_at	0.0940469020165491	0.232328106035991
BRWD1	225446_at	0.244202037231042	0.406687297417748
BSCL2	208906_at	-0.0910667637203062	0.784061971201151
BSG	208677_s_at	-0.0932604092580076	0.339449647902805
BSN	204586_at	0.106359924102411	0.52539434209307
BSND	1552549_a_at	-0.0432858216885863	0.531872172632785
BST1	205715_at	0.0529176703520002	0.777601086670982
BTBD16	1552566_at	0.0783231875476499	0.474405000515132
BTBD18	215349_at	0.0863041419722021	0.818618205522715
BTBD19	1557049_at	0.266673340637225	0.491359987013607
BTBD2	207722_s_at	0.0987629332595454	0.180936981586223
BTBD3	202946_s_at	0.0650963612271207	0.180680464218265
BTBD6	225389_at	-0.0264116199192694	0.449990478974882
BTBD7	224943_at	-0.0793272710112711	0.636362859282646
BTBD9	1553375_at	-0.070374472989668	0.241466449878985
BTC	241412_at	0.263315230481342	0.607666778090419
BTD	214117_s_at	-0.215655052034318	0.457184571822732
BTF3	214800_x_at	-0.0473827799629017	0.0426864379966171
BTG1	200920_s_at	-0.0315160423409332	0.608469889189515
BTG2	201236_s_at	0.0822490751505675	0.867259403217969
BTG3	215425_at	-0.146751297956836	0.00986493149309977
BTN2A2	205298_s_at	0.0505306625251715	0.611664580913879
BTN3A2	209846_s_at	-0.139472192082704	0.144406829234539
BTN3A3	38241_at	-0.131476546316844	0.0219491965690804
BTNL9	229985_at	0.0376766865697557	0.326153195235189
BTRC	224471_s_at	0.107356891000877	0.852949695879963
BUB1	215509_s_at	-0.449102355291397	0.0536890814533634
BUB1B	203755_at	0.0434727498151863	0.122305913036971
BUB3	201458_s_at	-0.0167639802391317	0.177489887367196
BVES	223853_at	-0.38059441188858	0.152210831913656
BYSL	203612_at	-0.107551350696479	0.712819602185215
BZW2	217809_at	0.00535998869649465	0.151610733165381
C10orf10	209183_s_at	0.0961311442315922	0.956044705352594
C10orf108	1559000_at	0.093247179709204	0.127642871614067
C10orf11	223703_at	-0.0660447498682819	0.931688091086455
C10orf114	1555923_a_at	0.127610965801515	0.0822393242055579
C10orf118	219844_at	-0.11977798692788	0.1731015583881
C10orf119	217905_at	-0.0242417981111526	0.822128735324854
C10orf12	226892_at	0.0780010121168364	0.147898998824098
C10orf125	230259_at	0.140272745624494	0.0868981583796538
C10orf137	213410_at	-0.0568780415173562	0.135031273212733
C10orf140	1559266_s_at	-0.0356183677125271	0.514230838746494
C10orf18	238795_at	-0.108425963168381	0.42459548428311
C10orf25	1552422_at	0.241460447088884	0.068979952535166
C10orf27	1552887_at	0.0614933789336787	0.196054021826919
C10orf28	210455_at	-0.206554362819768	0.0621204809802327
C10orf35	226313_at	-0.0498048571884016	0.901997001722264
C10orf46	227257_s_at	-0.193560934264444	0.311787237797737
C10orf47	229801_at	0.000144695150697012	0.228974654224922
C10orf54	225373_at	-0.0882558223915987	0.964385742276658
C10orf57	218174_s_at	-0.0633908622124148	0.102747325056966
C10orf58	232662_x_at	0.0854040744928936	0.513952345198359
C10orf67	1553844_a_at	0.0408653420926506	0.160296676483271
C10orf72	244058_at	0.101888347116985	0.649084193592681
C10orf76	1568733_at	-0.0545093140818391	0.180439222245968
C10orf78	238794_at	-0.142896308414915	0.202309987091485
C10orf84	234947_s_at	-0.0833893456758169	0.45453921183284
C10orf95	220152_at	0.104352010373281	0.234120349605774
C11orf1	222785_x_at	-0.146147497614833	0.0623337770445387
C11orf17	219953_s_at	-0.044645417946791	0.530921157752327
C11orf30	222806_s_at	-0.0396616189579313	0.832403156048228
C11orf31	1557801_x_at	-0.219930366090407	0.0455597076668104
C11orf52	238805_at	0.0731774841760622	0.702344910879006
C11orf53	1554188_at	0.150857880501901	0.10341530984225
C11orf54	223268_at	-0.0386697620119875	0.119039652464123
C11orf57	218314_s_at	0.025119297038671	0.708055485470548
C11orf58	225811_at	0.0319627986068663	0.517667417343677
C11orf61	221208_s_at	-0.0319146070033331	0.949654710790509
C11orf67	221600_s_at	-0.162564257081373	0.39995017874455
C11orf70	224463_s_at	0.1143770215108	0.651507349096481
C11orf71	218789_s_at	-0.24059547681011	0.0833719244521348
C11orf72	1553438_at	0.0803767621059541	0.311981791429999
C11orf73	219979_s_at	0.00483462280487602	0.312985161647676
C11orf80	238593_at	-0.0411047268778175	0.426859982548381
C11orf82	228281_at	-0.039488561772358	0.622775985905468
C11orf83	229099_at	0.00931103912083005	0.45974533378353
C11orf84	227292_at	0.0792486744481238	0.00152542560935857
C11orf9	217463_s_at	0.0605448411893723	0.441538025222371
C11orf93	228338_at	0.22191676446004	0.495208956576775
C11orf95	218641_at	0.0108833997231917	0.350692067026527
C12orf10	218220_at	-0.0245535618754102	0.465514531119905
C12orf11	221652_s_at	-0.052498651045443	0.321627404958051
C12orf24	204521_at	0.0885416120538207	0.656112240593175
C12orf29	228378_at	-0.138135760664249	0.316125541021625
C12orf32	225837_at	0.00379582015033705	0.806205961602293
C12orf34	226487_at	-0.0242305166312797	0.342637715425264
C12orf35	227152_at	-0.262751541934951	0.119578377364464
C12orf39	229778_at	0.116712595266495	0.483559934469435
C12orf4	218374_s_at	-0.131647453477658	0.206579180348926
C12orf43	219022_at	-0.0674227392693717	0.551500453719749
C12orf47	219817_at	-0.0147078003993741	0.57972255305471
C12orf48	227928_at	-0.0184204938557009	0.709887738940642
C12orf49	218867_s_at	-0.158322938031006	0.329321168063049
C12orf5	219099_at	-0.0899792537199971	0.249087760896894
C12orf51	1561130_at	-0.0424542917820747	0.95346142665832
C12orf52	44065_at	-0.138745619261043	0.100265205298219
C12orf57	224719_s_at	-0.037006540229756	0.326777913243406
C12orf59	236646_at	0.0133105401608643	0.736423719833129
C12orf60	229888_at	-0.182502559570594	0.374326168309832
C12orf62	225772_s_at	-0.0423432085465003	0.538962911613124
C12orf75	225105_at	-0.0703673226938016	0.36532287484285
C13orf1	230151_at	-0.0832437722938399	0.177080945247976
C13orf15	218723_s_at	0.225153426925103	0.715180229937841
C13orf18	44790_s_at	0.164271066763455	0.906170177762002
C13orf23	218420_s_at	0.12591694326351	0.716477439298042
C13orf31	228937_at	0.0721745300378828	0.336233299775817
C14orf1	217188_s_at	-0.0744127714687045	0.517392565716966
C14orf101	219757_s_at	-0.0983037280422275	0.71333210629064
C14orf105	220084_at	0.063910653282178	0.500706248657009
C14orf106	206500_s_at	-0.276017585007656	0.273466734705387
C14orf109	213246_at	-0.138402501051489	0.0117994343709742
C14orf118	229520_s_at	0.0752898243331606	0.846261442258821
C14orf126	1553801_a_at	-0.118937597385689	0.029565156419361
C14orf128	228889_at	-0.0128958627650172	0.172675042387633
C14orf132	218820_at	0.02213393693331	0.950056700446362
C14orf135	219972_s_at	-0.0556477947975288	0.735922909424099
C14orf138	218940_at	-0.045896524959217	0.457420296722097
C14orf139	219563_at	0.139626061676335	0.60401536439522
C14orf142	223273_at	-0.156803142448217	0.124387459823656
C14orf143	214264_s_at	-0.0695403095880477	0.850232369077506
C14orf145	232635_at	-0.0562036237104873	0.929376319672554
C14orf147	213508_at	0.0449633278360236	0.627104373990388
C14orf149	227699_at	-0.047892634431745	0.889216888821922
C14orf162	220887_at	0.099713274517446	0.111877963286726
C14orf167	227446_s_at	0.134010845977629	0.952714312103875
C14orf169	219526_at	-0.040367276749878	0.667404510924142
C14orf179	226196_s_at	0.0793177092037325	0.962971221499847
C14orf2	202279_at	-0.0409484259345107	0.0138706094200254
C14orf28	235369_at	-0.0229773707594273	0.356317005184964
C14orf4	223474_at	0.0494090427603283	0.761088470834838
C14orf45	220173_at	0.179066577047604	0.820998759528759
C14orf50	237654_at	-0.0298904647541889	0.366447619300668
C14orf64	1559097_at	0.133268985504925	0.138328089771224
C14orf73	230677_at	0.0179909396699973	0.683408315038252
C14orf80	228558_at	-0.00576570517203314	0.542830264409839
C15orf17	224798_s_at	-0.00288679437920669	0.731551335087375
C15orf24	217898_at	-0.0311769561283235	0.591999576664219
C15orf29	218791_s_at	0.0352367578183793	0.403880218851435
C15orf37	1556588_at	-0.0298242813808964	0.0732297665250394
C15orf38	228666_at	0.0534836138385582	0.385070442167096
C15orf41	224486_s_at	0.172017736490545	0.197827889493698
C15orf42	232475_at	0.0586930559519344	0.0188157224682236
C15orf43	240876_x_at	-0.229223511339572	0.0674845342448841
C15orf52	227272_at	0.141068266457051	0.0360424702484218
C15orf57	225397_at	-0.10625403788834	0.160933663449087
C15orf59	230475_at	0.0682470284135185	0.0933306303448162
C15orf61	229742_at	0.0981408756854674	0.256815141459686
C15orf63	233809_at	0.0175123067261903	0.619024756979284
C16orf13	1554466_a_at	-0.0283073731394102	0.470566112172614
C16orf42	214067_at	0.101523518137164	0.0361258499173402
C16orf45	212736_at	0.173185018606908	0.0572332439945678
C16orf46	230281_at	0.151873698426381	0.426201377297785
C16orf52	230721_at	0.0964671792987263	0.407191828340191
C16orf53	231878_at	0.143191478202885	0.217335121278988
C16orf55	230811_at	-0.136324472005802	0.678918591155003
C16orf57	1554016_a_at	0.0230586204263009	0.629737928073057
C16orf58	217891_at	0.0778741988899881	0.34226889777434
C16orf61	218447_at	-0.0288903105670599	0.792031726431574
C16orf62	203173_s_at	0.0420113539058484	0.706095749262261
C16orf63	225088_at	-0.158783737273646	0.274040867897594
C16orf68	218945_at	0.16336751227102	0.00602575752106715
C16orf7	205781_at	0.0369955645036923	0.885735500518976
C16orf72	228373_at	0.0435538057500681	0.436657343887246
C16orf75	226456_at	0.0661862999241653	0.971788715168422
C16orf79	1553990_at	0.070658035423776	0.236997312245675
C16orf81	1553450_s_at	-0.0457479777379541	0.335728012104984
C16orf88	213237_at	-0.0172905124724651	0.393360110398212
C17orf101	53071_s_at	-0.0702247200711959	0.267080743457173
C17orf103	226657_at	0.0361901899035113	0.560666601155529
C17orf28	225981_at	0.0826542478229195	0.105132701935185
C17orf37	224447_s_at	-0.00392109808911878	0.928215468393717
C17orf42	219146_at	-0.166782902479365	0.0421794132446038
C17orf48	223401_at	0.0877970497290299	0.750359230413813
C17orf49	224574_at	0.000302911641476451	0.507164549147376
C17orf51	228146_at	-0.0563611667518072	0.647241928100784
C17orf56	227668_at	-0.0891625808095429	0.565105042661624
C17orf57	1553626_a_at	0.127353440279768	0.58120698669453
C17orf58	226901_at	0.0234095754405215	0.519316128245902
C17orf62	218130_at	-0.102110094549802	0.72755133669434
C17orf63	218464_s_at	-0.02202787338911	0.75069472445494
C17orf64	243393_at	0.140127339115839	0.322100247049733
C17orf65	1555981_at	-0.205643782476743	0.0935153552784044
C17orf71	218514_at	-0.0821375318398243	0.255984917534486
C17orf74	240082_s_at	0.296930061385448	0.0152728662669826
C17orf75	203830_at	0.0768764786719617	0.827087945139558
C17orf79	225096_at	-0.0780434939892942	0.512097417453125
C17orf80	223351_at	-0.11278850757407	0.111336793311176
C17orf81	223286_at	-0.0978851612677507	0.638188954641651
C17orf85	218896_s_at	0.0312839917608511	0.648368981232111
C17orf86	221621_at	-0.0912010775588903	0.32567838136835
C17orf89	225967_s_at	-0.0979225207996748	0.58575925573016
C17orf95	225808_at	-0.0580674002267718	0.149961367541408
C17orf96	228066_at	0.068295513895826	0.455908198360281
C17orf97	229238_at	-0.0411675617771009	0.855141263284526
C18orf1	209574_s_at	-0.0213266229135702	0.388876953288606
C18orf10	213616_at	-0.0109445118898571	0.392455132073331
C18orf18	229829_at	-0.13102882840333	0.0457197199305623
C18orf19	235022_at	-0.132106494221898	0.0279869175015915
C18orf2	223977_s_at	-0.259809299624231	0.176836840947773
C18orf21	1558990_at	-0.0133743841870098	0.564796850063372
C18orf25	226406_at	0.00836372766602446	0.986130927605245
C18orf54	241733_at	-0.511069300802874	0.155681395588753
C18orf55	223180_s_at	-0.0670727586557189	0.892248909983537
C18orf8	221190_s_at	0.0431075356386502	0.350824654360637
C19orf10	216483_s_at	-0.025715404981295	0.97652435528848
C19orf12	227704_at	0.18630513594808	0.279708501597291
C19orf2	211563_s_at	0.118921819547487	0.29113863562393
C19orf22	221764_at	-0.118885267099026	0.508089272411087
C19orf24	221587_s_at	-0.0582825626178586	0.656755751012609
C19orf25	226378_s_at	-0.0615084837660917	0.895098093176924
C19orf29	215954_s_at	-0.0658412723871598	0.90636308336023
C19orf30	223973_at	-0.0909363533686534	0.557027735315112
C19orf33	223631_s_at	-0.126614742341915	0.874385901382476
C19orf39	227352_at	-0.0207088025070561	0.819860978647891
C19orf42	221988_at	0.0608132349277844	0.72197063242904
C19orf43	230213_at	-0.0889444735293007	0.89959299802756
C19orf46	235515_at	0.290408217028708	0.688956859200101
C19orf48	224468_s_at	0.0520120118343288	0.0863601753550511
C19orf52	231901_at	-0.0402934066759713	0.676744477540906
C19orf53	217926_at	-0.0417691601900975	0.868738358530502
C19orf54	222052_at	0.115732181588832	0.243548539430596
C19orf56	217780_at	-0.0340509645825369	0.505349138376491
C19orf6	213986_s_at	-0.26129228978205	0.13384167669562
C19orf60	51200_at	0.0590907416482549	0.202453543021616
C19orf61	221335_x_at	0.0352450485052997	0.0642458645328985
C19orf66	218429_s_at	0.0288653228803585	0.481600227550668
C19orf70	225823_at	-0.0792372314204805	0.0936448933455644
C19orf76	232154_at	0.135159399340173	0.0182076912505512
C1D	200056_s_at	-0.0799615082712823	0.112871856990312
C1GALT1C1	219283_at	-0.0674723858353938	0.290538334644849
C1orf103	220235_s_at	0.0375668588493929	0.765621609716496
C1orf104	230256_at	0.0796701797717721	0.902516644909799
C1orf105	214357_at	0.0240194044429942	0.89500407006039
C1orf107	204700_x_at	-0.149509180121529	0.37418473316447
C1orf112	220840_s_at	-0.190762082878845	0.179154578856734
C1orf115	218546_at	-0.140446059518645	0.19838232985017
C1orf116	219476_at	0.0594042001273203	0.337121437609747
C1orf124	223511_at	-0.120416706640884	0.634961423748761
C1orf128	223123_s_at	-0.169132848289427	0.689931616044706
C1orf135	222946_s_at	0.063608035884985	0.0843579438130876
C1orf144	212003_at	-0.216469942389914	0.631832203503009
C1orf151	228096_at	-0.0439903950358778	0.799227744619366
C1orf156	213528_at	-0.0108394808730519	0.405150582613525
C1orf163	222883_at	0.116428035839456	0.105699337697715
C1orf168	238625_at	-0.128466230980884	0.461317393622008
C1orf172	236058_at	0.114625276980377	0.537830542678106
C1orf174	238010_at	-0.241881402993386	0.202718244813722
C1orf187	1556826_s_at	0.0570087656574996	0.133539953761416
C1orf201	227694_at	0.197608803177062	0.255490706433359
C1orf21	223125_s_at	0.126407828084076	0.233993142721638
C1orf211	1553741_at	-0.0284624603421758	0.56859295819084
C1orf216	212791_at	-0.104128511754931	0.429191815860284
C1orf226	227019_at	0.121468561322265	0.746854988349513
C1orf228	238365_s_at	0.0776583876675999	0.961004808964244
C1orf25	220992_s_at	-0.0472796951923091	0.265058169544367
C1orf26	223548_at	0.0325395331864666	0.679943915341739
C1orf27	218721_s_at	-0.0776118001265394	0.365295127414535
C1orf31	225638_at	-0.0560287134835721	0.490933106369426
C1orf38	207571_x_at	-0.0414503209961733	0.921994872796507
C1orf43	1555225_at	-0.319410716661757	0.586384589045768
C1orf51	227285_at	0.149551777566819	0.00586117663674442
C1orf52	228135_at	-0.0109662467497924	0.777528558609678
C1orf53	1558508_a_at	-0.471414393188012	0.146102437570564
C1orf55	1553338_at	-0.218091004667084	0.213845305881342
C1orf56	221222_s_at	-0.240242262140709	0.0339237533396898
C1orf58	239078_at	-0.132455789258058	0.352242556387058
C1orf63	209006_s_at	-0.205823417872968	0.326116421083118
C1orf66	218914_at	0.0857373003525326	0.704739025541019
C1orf68	217087_at	0.0271179308051584	0.309394355908609
C1orf69	236629_at	-0.0357318238695365	0.604588111580492
C1orf85	1558692_at	0.0371899675212781	0.451366938784138
C1orf86	229113_s_at	0.0409778322938995	0.132267004636
C1orf91	223676_at	0.0301166312191624	0.0833990177858777
C1orf93	231835_at	0.0978501593821407	0.089409780484873
C1orf96	1553698_a_at	-0.218347772508436	0.446200416036899
C1orf97	224443_at	-0.169633321083191	0.0643960235250327
C1QBP	208910_s_at	-0.0810432049928521	0.596691141589307
C1QTNF1	224197_s_at	-0.0713494211215655	0.919494651174918
C1QTNF2	223749_at	0.108263127277563	0.0495581174984548
C1QTNF4	223708_at	0.0678840768430627	0.108692030950593
C1R	212067_s_at	0.120449931324911	0.540976106369353
C1RL	218983_at	0.158215332189696	0.95564274524278
C1S	1555229_a_at	-0.207326714146129	0.394306354937148
C2	203052_at	0.234855146079544	0.290899346850617
C20orf108	224690_at	-0.0348846226295468	0.394404680069339
C20orf111	209020_at	-0.116383316739109	0.602074471064559
C20orf112	225224_at	0.158748997506312	0.0976875071153088
C20orf117	225473_at	0.178521568033777	0.0265374911040116
C20orf12	219951_s_at	0.0689320652960486	0.289119976038764
C20orf144	231522_at	0.00854533238084277	0.275638427986741
C20orf160	231991_at	0.0992794815958459	0.118754940937471
C20orf194	226607_at	0.184145898774375	0.375681377197786
C20orf196	243507_s_at	-0.111204665605223	0.799687392381946
C20orf29	219706_at	-0.0505421932419658	0.736426029229049
C20orf3	206656_s_at	0.0435865604621213	0.00788726217321307
C20orf30	220477_s_at	-0.0994827639660719	0.0620617944091954
C20orf43	236702_at	0.0374455750806832	0.0798757310558546
C20orf46	219958_at	0.121586715155192	0.0127746596104361
C20orf72	225890_at	-0.0641265344197175	0.567476738460128
C20orf96	231905_at	0.0973818712645913	0.355705021288076
C21orf119	227424_x_at	0.0378280946900258	0.425476964127742
C21orf2	238965_at	0.0359963389310765	0.795451455140787
C21orf34	239999_at	-0.247799582753484	0.485676507693153
C21orf37	240801_at	-0.112475916645044	0.564140428989606
C21orf45	228597_at	-0.00555799461920674	0.948326348254774
C21orf56	223360_at	0.0251818923173649	0.504516999587586
C21orf57	239208_s_at	-0.201255262063592	0.0743672702876699
C21orf58	1555197_a_at	-0.101643840393198	0.939519155976694
C21orf7	221211_s_at	0.254318549541792	0.883748179574801
C21orf70	243750_x_at	-0.0484600903875925	0.967591397470929
C21orf84	239968_at	-0.0121491446659868	0.345112670722999
C21orf88	1555231_a_at	0.0837381160974467	0.0767422715197483
C21orf90	1554954_at	0	0.34127471525652
C21orf91	220941_s_at	-0.156957266554234	0.681336258344671
C21orf96	220918_at	0.0250383980968361	0.155081119339902
C22orf13	223039_at	0.0706504189659186	0.203512980122391
C22orf27	230566_at	-0.136807990295668	0.554653059687721
C22orf30	1553761_at	0.0838995928482211	0.406006312668038
C22orf32	227648_at	0.018625303175438	0.583791858126206
C22orf36	228064_at	0.140632986223063	0.134500636030864
C22orf40	227590_at	0.0944714982729171	0.436500092521351
C22orf45	239513_at	-0.00845575989872235	0.869817824427666
C22orf9	227144_at	0.230324950256179	0.217349451522551
C2CD2	212875_s_at	0.0572368966966821	0.392363800995534
C2CD3	36552_at	-0.013507654303169	0.878710174810071
C2orf19	1554782_at	0.0722056881093762	0.069762174919203
C2orf24	207511_s_at	0.102780947041053	0.00265463018798448
C2orf28	219329_s_at	-0.0651840719360921	0.034083173648406
C2orf29	224695_at	0.0353372918440917	0.978712255777789
C2orf3	216305_s_at	-0.0483173423821746	0.0840096698295769
C2orf34	219617_at	-0.0181296171426515	0.238844929874226
C2orf43	219008_at	-0.20374123470265	0.000664806510375815
C2orf44	219120_at	-0.171746295134994	0.0788398664909629
C2orf47	219176_at	-0.0529272809826213	0.603647791415306
C2orf49	243093_at	-0.235123775176652	0.162968217832065
C2orf55	228067_at	-0.302394049559439	0.0546302069361149
C2orf56	220943_s_at	-0.206440069295493	0.00888447234848319
C2orf60	241825_at	0.044342028201098	0.63563664932462
C2orf63	228316_at	-0.208213815167344	0.0699610249997044
C2orf64	225410_at	-0.206670983399182	0.019139675657522
C2orf67	231252_at	-0.235458789050408	0.118831176091508
C2orf68	238768_at	-0.285772582290829	0.0710603456076909
C2orf69	227973_at	-0.13945994854879	0.0302999318125177
C2orf7	223312_at	-0.167914925146502	0.00928051296320481
C2orf72	213143_at	0.00726520746466821	0.972045729200742
C2orf74	1568658_at	-0.0467691782709263	0.426738533017062
C2orf76	227840_at	-0.0215343342104199	0.57459736240855
C2orf79	226243_at	-0.18764577301359	0.020156051085378
C2orf82	230244_at	0.178290393412583	0.992611939717868
C2orf86	224180_x_at	-0.0330163942788901	0.352950572805609
C2orf88	228195_at	-0.0563941316937491	0.757815088694033
C3	217767_at	0.207018234880251	0.571746578323565
C3orf1	223004_s_at	0.0243190031915841	0.918223406527874
C3orf10	224023_s_at	-0.123405156411756	0.540859096295689
C3orf17	225279_s_at	-0.103587245953147	0.157326508248734
C3orf19	1558094_s_at	-0.0607229830101667	0.362433315374494
C3orf23	1555905_a_at	0.0130615318512708	0.901444771961594
C3orf25	232639_at	0.0903277489330295	0.655174272355042
C3orf26	224523_s_at	0.00989128027444991	0.434168181322674
C3orf32	206741_at	0.0144163273177919	0.243579914113067
C3orf33	1554176_a_at	0.134115679046655	0.481705603129897
C3orf37	201678_s_at	-0.0403409525003099	0.518433803125614
C3orf38	226524_at	-0.198061373527456	0.0960591178288148
C3orf39	225689_at	0.0324222774026222	0.177044456510396
C3orf42	223725_at	-0.0122506484870974	0.712147911888982
C3orf46	244681_at	0.0531775068391158	0.798297687672134
C3orf48	1552747_a_at	0.0522167165011157	0.565866555290312
C3orf55	1558552_s_at	-0.0848909928173809	0.615674914128723
C3orf57	238702_at	-0.0304369921661225	0.745905219982541
C3orf58	226464_at	-0.164684104245819	0.0926584229325549
C3orf62	241817_at	0.0335551853184124	0.584156111222229
C3orf63	209285_s_at	0.151497377374301	0.680640052308696
C3orf64	221935_s_at	0.00505642090868589	0.660812591431943
C3orf70	242447_at	-0.437177119049912	0.00310724848474421
C3orf71	1559532_at	0.0126008050685673	0.985262419539175
C3orf75	220600_at	-0.00976021925850583	0.841083719357363
C3orf78	229826_at	-0.114212677752804	0.46750958568636
C4BPA	205654_at	-0.133918220938144	0.0601047764129406
C4BPB	208209_s_at	-0.199408984283044	0.160809547054174
C4orf19	219450_at	-0.0964185742071327	0.431559286358082
C4orf21	228859_at	0.0899900233066536	0.579302276381968
C4orf27	218646_at	-0.0667373543014318	0.0974718837885206
C4orf29	236240_at	-0.029960097491212	0.225315704386144
C4orf3	224602_at	-0.118111040509809	0.0347826232066074
C4orf31	219747_at	0.158982021523451	0.0810994830298072
C4orf32	227856_at	-0.113256015006601	0.0571101061985528
C4orf33	1552370_at	-0.0440395673720701	0.0751008393013923
C4orf34	224990_at	0.00892560010563256	0.433755062240932
C4orf37	1555096_at	0.0703435638042824	0.282428046945304
C4orf41	218179_s_at	-0.0830528403950976	0.0505451123439266
C4orf42	237642_at	0.0833791847271934	0.483094732795378
C4orf43	218513_at	0.0453443931198981	0.586924524871137
C4orf46	238015_at	-0.00388748754258335	0.523853837661434
C4orf48	229860_x_at	0.110828293677948	0.00372977581563653
C4orf49	223734_at	-0.0128246718429747	0.197745104476631
C5	205500_at	0.0227415405584596	0.663871439815005
C5orf13	230424_at	-0.26865042488743	0.123890140385837
C5orf15	203024_s_at	0.0670730168562049	0.64799624383283
C5orf22	1552660_a_at	-0.275883112989101	0.00418248596858068
C5orf23	219054_at	0.0901814327557983	0.766388091103502
C5orf24	1553106_at	-0.346271671346503	0.40471413941892
C5orf25	228805_at	-0.0313923343118151	0.754395947263535
C5orf28	238635_at	-0.161424800107685	0.0279073899439766
C5orf30	221823_at	-0.0894682239010278	0.503107047273903
C5orf32	224707_at	0.10667618657225	0.22130882497683
C5orf33	226946_at	-0.135612456638313	0.190505232568093
C5orf34	229886_at	0.0264211919596769	0.862847900470728
C5orf35	238465_at	-0.457478208868871	0.0613717964586779
C5orf4	220751_s_at	0.028321487976517	0.277400739285701
C5orf41	235556_at	0.0818269811001471	0.647204666001053
C5orf43	224740_at	-0.0605421232504044	0.36835593993639
C5orf44	236526_x_at	-0.133278541746878	0.085534670729031
C5orf51	226159_at	-0.073641074063225	0.0698976545217485
C5orf53	226977_at	0.0711698481412244	0.422229663848094
C5orf54	220770_s_at	-0.151469558953667	0.579856201573346
C5orf56	1560128_x_at	-0.0604791183662384	0.900576072205515
C5orf58	1554115_at	0.0983004219215809	0.10544547526509
C5orf62	223276_at	-0.00689126395780936	0.797809179812874
C6orf106	205457_at	-0.111509564000649	0.570813363251984
C6orf115	223361_at	0.057386220827487	0.773586515809659
C6orf118	232777_s_at	0.197071967808701	0.153218210291143
C6orf120	221787_at	0.0282324151680211	0.600357693302239
C6orf124	210409_at	-0.00727094834488975	0.28018211883788
C6orf129	225723_at	-0.0886759713961845	0.522442050666086
C6orf130	238860_at	-0.106432701173888	0.0782122829757917
C6orf134	228510_at	0.103615409285933	0.236583221194427
C6orf136	227456_s_at	0.086497333900059	0.349829255956383
C6orf145	212923_s_at	0.0939560031188463	0.744886875055313
C6orf150	1559051_s_at	0.200669471719082	0.00483430615016488
C6orf162	213314_at	-0.117238241377664	0.260023903235172
C6orf163	233787_at	-0.0297082473952249	0.648169259338298
C6orf164	230506_at	-0.0286938961858061	0.85643183725937
C6orf168	232067_at	0.0748470637775854	0.688413139691861
C6orf170	232038_at	0.346800103075146	0.706105986922033
C6orf182	1554019_s_at	-0.201934180358337	0.273764334822313
C6orf192	226301_at	0.0779164943956882	0.229677756637734
C6orf203	223576_at	0.0233044499917885	0.771783452169253
C6orf204	228007_at	0.100688294267699	0.885344216759283
C6orf225	225812_at	-0.0298092776067625	0.930918382450665
C6orf226	228458_at	-0.0400287052989653	0.400978111892237
C6orf35	218453_s_at	0.0404485269708604	0.767401757367193
C6orf52	243943_x_at	-0.212228486505013	0.361370780284692
C6orf54	207963_at	0.139520523778005	0.836068219379543
C6orf62	222309_at	-0.139984223981962	0.161141045532209
C6orf72	225576_at	0.000328027336490499	0.556534202867399
C6orf81	231263_at	0.144406379910238	0.16935458391282
C6orf89	224988_at	-0.127950722482164	0.205709075048309
C6orf94	237592_at	0.250869048108752	0.138288677046327
C7orf10	219655_at	0.0815092484460312	0.692202248045301
C7orf11	225419_at	-0.0590733075721787	0.0945881219050777
C7orf23	204215_at	0.0287340624832454	0.215067997841814
C7orf29	227598_at	0.0881774549212389	0.300951805359101
C7orf31	229146_at	0.145202615820118	0.984013275808765
C7orf41	226018_at	0.135955263103908	0.900500423151654
C7orf42	224688_at	-0.0661756420372196	0.101817112052445
C7orf43	220659_s_at	0.0754632819584081	0.0598761160515932
C7orf44	209446_s_at	-0.113526883053286	0.258697998754778
C7orf46	228600_x_at	0.165269030664867	0.995769073189968
C7orf50	224478_s_at	-0.00200235140944075	0.25039378629964
C7orf53	239203_at	0.174839607574059	0.0788002706403554
C7orf55	226781_at	-0.188942111618046	0.0208444987360588
C7orf60	228149_at	-0.0819380181725213	0.0696868040340878
C7orf61	229913_at	0.101650540784203	0.54437776856963
C7orf62	231441_at	-0.00336558090584151	0.203012636288558
C7orf64	221596_s_at	-0.200705768633235	0.139092078715505
C7orf68	1554452_a_at	-0.0829582904320075	0.66704279198853
C8A	206305_s_at	0.0823893243659665	0.708812061733159
C8orf30A	219071_x_at	-0.0331854817419703	0.235281447584919
C8orf33	222551_s_at	-0.0928206500419752	0.919380750196148
C8orf37	244569_at	0.074072986590495	0.39488336515871
C8orf38	235509_at	-0.0532091004289635	0.912315163964625
C8orf4	218541_s_at	0.442665829665746	0.0561947856284985
C8orf40	225534_at	-0.050936695667646	0.0978885361230648
C8orf42	230903_s_at	0.23821888061791	0.331425254051502
C8orf46	229430_at	0.0402123967925735	0.303500176038874
C8orf48	236634_at	0.0248158435045796	0.613468300256099
C8orf49	1564315_at	0.0485853840933431	0.584141572549535
C8orf55	218500_at	0.129330247313607	0.0624493085503012
C8orf59	226165_at	-0.0216074529734334	0.820485073217287
C8orf76	225702_at	0.063137949515112	0.188697484827098
C8orf83	225603_s_at	0.229692916582011	0.560449251967128
C9orf100	231892_at	0.0830740147922	0.546976397274201
C9orf102	232013_at	-0.154617617988696	0.0950901978146878
C9orf103	227865_at	-0.0474221109446176	0.285519685248227
C9orf119	226027_at	0.00262557840371854	0.352006397237977
C9orf123	224860_at	-0.0427215233277339	0.363348887502302
C9orf125	224458_at	0.0133688317967739	0.431029988015723
C9orf150	227443_at	0.138715166991272	0.36812091150662
C9orf16	41047_at	-0.0361787325883004	0.661007009175705
C9orf167	219620_x_at	0.00962638180593216	0.343774324365064
C9orf21	227534_at	-0.0690027048894191	0.00362145946321009
C9orf3	232270_at	-0.0421749297607381	0.526285067818672
C9orf40	222781_s_at	0.043260722803153	0.95661880264931
C9orf41	241781_at	-0.371633035945836	0.330915873895952
C9orf46	218992_at	-0.0613638875031784	0.448742552249112
C9orf47	1564274_at	0.0605009996070438	0.948737833773174
C9orf5	223007_s_at	-0.111315212529839	0.0578219151313494
C9orf64	235940_at	-0.0157154793549386	0.357647531686171
C9orf66	1552755_at	-0.0292833765036133	0.559834525580045
C9orf69	224962_at	0.106397647859878	0.302102986722019
C9orf7	219223_at	0.0355117310034771	0.308166814860914
C9orf72	225919_s_at	0.252855469939405	0.784477181246472
C9orf80	223559_s_at	-0.132881591944458	0.210231060491197
C9orf82	219276_x_at	-0.0411803233369517	0.0205778972748694
C9orf85	238912_x_at	0.0766202802658218	0.822356019160557
C9orf86	225377_at	-0.0226762900891452	0.447666964954667
C9orf93	1559672_a_at	0.153846365733369	0.178114491813626
C9orf95	219147_s_at	-0.0115960899498379	0.196841320516178
C9orf96	236805_at	0.135511230850983	0.336670670375698
CA11	209726_at	0.161652469787151	0.979049914084992
CA12	203963_at	-0.0240994325157174	0.963045953496269
CA13	231270_at	-0.0601032291900854	0.20372282781499
CA2	209301_at	-0.145694065738644	0.68035212060198
CA4	206209_s_at	-0.0132248802354473	0.51840989884539
CA5A	207421_at	0.249019738580485	0.47144372407106
CA5B	214082_at	0.0875609612939812	0.189682848102979
CA5BP	238435_at	-0.0162382075100958	0.781854226941342
CAB39	224311_s_at	-0.165627375935382	0.180137880031887
CAB39L	225915_at	-0.383741356378248	0.0128515857891516
CABC1	222542_x_at	-0.223950962042834	0.42468336991017
CABIN1	202624_s_at	0.112973733084969	0.027896380443064
CABLES1	225531_at	-0.0172926595788819	0.832918884900923
CABP4	1554201_at	0.0936291298065213	0.117409908162517
CABP5	221160_s_at	-0.0230364622952678	0.52933585838881
CABYR	219928_s_at	0.134540709653822	0.621274607754254
CACHD1	225627_s_at	0.265212325913966	0.0320617271996754
CACNA1A	1558944_at	0.0546346873162259	0.651410464881926
CACNA1C	238636_at	0.120815271462365	0.0281819734234316
CACNA1D	207998_s_at	0.120532897026935	0.019826961996388
CACNA1G	210380_s_at	0.187452009721388	0.000779151136928342
CACNA2D4	1552690_a_at	0.167538336611179	0.401919924007696
CACNB3	34726_at	0.147154351156778	0.19306430485251
CACNG5	1552602_at	0.0472778876637389	0.125681547746362
CACYBP	210691_s_at	-0.158972619940112	0.326073610053855
CAD	202715_at	-0.037085794446457	0.87587421426635
CADM1	209032_s_at	-0.24548768292927	0.0762091213478707
CADM3	213948_x_at	0.105876555917067	0.420966182237013
CADM4	215259_s_at	0.217069885267561	0.428666751693373
CADPS2	219572_at	-0.0334333380057551	0.756236473493023
CALCA	210727_at	0.0290119050443382	0.036386486032976
CALCOCO1	209002_s_at	0.0913751249349389	0.591121948660452
CALCOCO2	235076_at	0.0344826555588205	0.505713276181234
CALCR	207887_s_at	0.00867925541504229	0.929179318009364
CALD1	201616_s_at	-0.16628558132075	0.199319382717913
CALHM1	1554367_at	0.0880389434937779	0.0668601721998957
CALM1	213688_at	-0.0779546491262938	0.594757220959866
CALM3	200623_s_at	0.142449805635053	0.118231839945953
CALML4	1568600_at	-0.164720230364683	0.0110666089116885
CALML6	1552402_at	0.184516982407321	0.0136025397502605
CALN1	1555168_a_at	-0.132066494731342	0.169176767282681
CALR	212952_at	-0.245481879286977	0.260465540363175
CALU	214845_s_at	-0.107525269465415	0.186379691244683
CAMK1	204392_at	0.0482263460627277	0.181980925618017
CAMK1G	215161_at	0.0997764814713777	0.149586323685607
CAMK2D	231793_s_at	-0.216604970422225	0.0267153019001748
CAMK2G	212757_s_at	0.0451858128916901	0.744208117477613
CAMK2N1	228302_x_at	-0.083679293301644	0.84177732200172
CAMK2N2	230706_s_at	0.0110085421621122	0.839650756886063
CAMKK2	210787_s_at	-0.199365387198316	0.0847700518658164
CAMLG	203538_at	0.129811857486231	0.249102686873577
CAMSAP1	228995_at	-0.0918875827151169	0.651983750757147
CAMSAP1L1	212763_at	-0.119364487209732	0.270176781482347
CAMTA1	225692_at	0.0947720130656618	0.977594750518853
CAND1	239771_at	0.224249800128535	0.384717705520483
CAND2	213547_at	0.482897869696565	0.0410002800688847
CANT1	46323_at	-0.0663462530975581	0.566160221479314
CANX	208853_s_at	-0.128789423158719	0.307890990948631
CAP1	200625_s_at	-0.0496568615183174	0.345357972979068
CAP2	212551_at	-0.0983272958013775	0.311090161884906
CAPG	201850_at	-0.0197167182964927	0.613473373269142
CAPN12	228705_at	0.317870801124098	0.251634292534779
CAPN2	208683_at	0.0762423053762413	0.253814077161632
CAPN3	214475_x_at	-0.144972000750815	0.353268612437929
CAPN5	226292_at	0.225043182626522	0.479395341804847
CAPN7	203357_s_at	-0.123821976897462	0.367941915532329
CAPN8	229030_at	0.181746295414122	0.00926029756397872
CAPNS1	200001_at	-0.0183946571697222	0.691817182130547
CAPRIN1	226990_at	-0.0215599300328617	0.742280896113763
CAPRIN2	218456_at	-0.0239003151141991	0.149940748159721
CARD14	220599_s_at	0.0370940010118149	0.401907121994684
CARD18	231733_at	0.00999938608601625	0.334096796387429
CARD8	228641_at	0.00372758360414438	0.96091789322329
CARHSP1	224910_at	0.0171927979132904	0.657147617375822
CARKD	217940_s_at	0.00860902035987049	0.99339632480891
CARS	202402_s_at	0.221989092871141	0.130137545316947
CARS2	218153_at	-0.037146934671899	0.747653581537092
CASC5	1552680_a_at	-0.207342124142653	0.265710877543873
CASK	238699_s_at	-0.424990693656752	0.0828814003313145
CASKIN1	239189_at	0.0226676224030684	0.417356666167922
CASKIN2	221846_s_at	0.148999287838811	0.0359880891042862
CASP1	211366_x_at	-0.0977026403866834	0.598023128365952
CASP10	211888_x_at	0.138307477541162	0.286839939998598
CASP2	209811_at	-0.403836818083319	0.168792031777756
CASP3	202763_at	-0.263166619380264	0.0698735243209654
CASP4	213596_at	0.0140511770449096	0.709148309531871
CASP6	209790_s_at	-0.158037855081963	0.120934484885923
CASP8	207686_s_at	-0.388260193765584	0.0834620620145759
CASP9	240437_at	-0.0453571962102245	0.711069320311828
CASQ2	207317_s_at	0.056500603446387	0.127414923979089
CAST	212586_at	-0.0235613210025635	0.366600658504924
CASZ1	243386_at	-0.0687419700574441	0.433762088146872
CAT	211922_s_at	-0.0750821608145939	0.19613861343708
CATSPER3	230981_at	0.0241289996965553	0.259880313768282
CAV1	212097_at	-0.340342889975051	0.243385515011013
CAV2	203323_at	-0.505557276530716	0.0180107299385746
CBARA1	216903_s_at	0.101233750379262	0.334684248805644
CBFA2T2	207625_s_at	0.10156563478075	0.561867910010655
CBFB	206788_s_at	-0.276265471016427	0.119242632442216
CBL	229010_at	0.0250925504923184	0.69910888066864
CBLB	209682_at	0.129338597212703	0.0699573800906732
CBLL1	220018_at	0.153646122596067	0.462186739392601
CBLN2	242301_at	0.00775611143755175	0.373960969007904
CBR3	205379_at	-0.015593636668448	0.617484755935067
CBR4	213626_at	0.0131765668507645	0.523376585863019
CBS	212816_s_at	0.198544239209354	0.201638822080588
CBX1	201518_at	-0.0455107852635805	0.701100291172656
CBX2	226473_at	-0.0106326264166796	0.673786255628457
CBX5	234990_at	-0.625705607655664	0.156938731484526
CBX6	202047_s_at	-0.0794889948796513	0.862332152076388
CBX7	212914_at	0.13111551721742	0.83903614587909
CBY1	203450_at	-0.00206903443079718	0.932943642771834
CC2D1A	222137_at	0.173387499162192	0.327853483850989
CC2D1B	225323_at	0.0398055338855622	0.371199587661015
CC2D2A	1559409_a_at	-0.0588691671682084	0.737220737574942
CCAR1	224736_at	-0.0185270227408175	0.636134416250982
CCBL1	206037_at	0.0459935121979447	0.663353267853209
CCBL2	209472_at	-0.00677299141082096	0.200761994098558
CCDC104	224968_at	-0.05924703569992	0.288062510662495
CCDC113	222890_at	0.110208442073806	0.573231766710968
CCDC115	224946_s_at	0.0583477996867879	0.794460816283683
CCDC117	235330_at	-0.347428018373321	0.113798227215721
CCDC123	1554513_s_at	-0.140088147128498	0.424231572525199
CCDC125	1553542_at	-0.171897796035031	0.187810960847153
CCDC126	228061_at	-0.101544082942386	0.0969032417929274
CCDC13	1554023_s_at	-0.00402712340913525	0.90720893427523
CCDC130	208094_s_at	0.0227141158883948	0.736746982478855
CCDC132	1554217_a_at	-0.356383186285522	0.144187481075571
CCDC135	223905_at	0.101458933047931	0.0569010087178379
CCDC136	232989_s_at	-0.0101133819180143	0.686630509645342
CCDC137	225933_at	-0.0130148902697484	0.585287481504535
CCDC138	230339_at	-0.0986355623282313	0.297323432715725
CCDC141	1553645_at	-0.0955443092507418	0.164407797750912
CCDC146	227091_at	0.108767920868174	0.208195306882944
CCDC148	231504_at	0.116384675789564	0.519045711075245
CCDC149	226141_at	0.0433821629163931	0.737415050487695
CCDC15	241360_at	-0.268019366867762	0.096144883864441
CCDC150	243565_at	-0.0867393928422367	0.799719937013582
CCDC153	240293_at	0.127712567508476	0.309967106722584
CCDC157	242949_x_at	0.133112133505752	0.148669231932166
CCDC22	206016_at	-0.152241644526454	0.218518290846953
CCDC23	226723_at	0.111541364518722	0.0116613347629946
CCDC25	218125_s_at	0.0333372840801019	0.434483246396558
CCDC28B	221912_s_at	0.154567863760399	0.312985535607327
CCDC34	226287_at	-0.105271496960185	0.422392843197428
CCDC40	220593_s_at	0.032802299165686	0.128386299444777
CCDC41	219644_at	-0.0275529620419763	0.704757052240238
CCDC43	225607_at	-0.0718627166387793	0.296110118778651
CCDC46	213644_at	0.043740198947618	0.701285275951121
CCDC47	222432_s_at	-0.0670935799743918	0.348166334591455
CCDC50	226713_at	-0.0184617908457576	0.15463870560968
CCDC53	218628_at	-0.203078519680779	0.00521835717751837
CCDC55	223236_at	0.00523703975581066	0.290642969323946
CCDC6	204716_at	-0.263733272757952	0.125262991510087
CCDC61	228472_at	0.13173961267059	0.0643460585859394
CCDC64	228320_x_at	0.0853908970756613	0.544277091043122
CCDC68	220180_at	0.0393711028971276	0.991708714538052
CCDC69	1553102_a_at	-0.163646249785647	0.592958678427051
CCDC75	228495_at	-0.0663758372639978	0.134993915723642
CCDC76	232489_at	-0.231989474593207	0.10558163342424
CCDC8	223495_at	0.0884608295495947	0.463756197731936
CCDC80	225242_s_at	-0.079314388791457	0.532418433133931
CCDC82	223301_s_at	0.0246200510944215	0.362559050847862
CCDC85B	204610_s_at	0.0608642914320571	0.0231080235692423
CCDC86	203119_at	-0.0774842606146662	0.89052682682985
CCDC87	219887_at	-0.108606369753601	0.0461089824218031
CCDC88A	219387_at	-0.397492854288505	0.102397002193692
CCDC9	206257_at	0.0943333326614714	0.0270647923531761
CCDC90A	227451_s_at	-0.181695191987759	0.129002761844742
CCDC90B	218288_s_at	0.000294615988197111	0.59602048041975
CCDC91	1570571_at	-0.176412511918161	0.0912073309539294
CCDC93	219774_at	-0.110454747217351	0.228100776992119
CCDC97	225257_at	0.00455365058075924	0.542553015910334
CCDC99	221685_s_at	-0.0564486862542939	0.623737544258546
CCL20	205476_at	0.0713689469248952	0.47938902959658
CCNA2	203418_at	-0.195594529395534	0.198853481665883
CCNB1	214710_s_at	-0.0673379098986921	0.700079727645408
CCNB1IP1	217988_at	0.147254297985228	0.748907611931627
CCNB3	231481_at	-0.0304204488744751	0.113243012879278
CCND1	208711_s_at	-0.0901934442606417	0.283620821670907
CCNDBP1	223084_s_at	-0.00104696101538132	0.605042734485799
CCNE1	213523_at	0.0747532411004484	0.218586979023547
CCNE2	211814_s_at	-0.449427502797463	0.403606501317734
CCNF	204827_s_at	-0.14939625779868	0.84552188765218
CCNG1	208796_s_at	0.11373922003556	0.383985386512812
CCNG2	202769_at	0.146285451742832	0.906564335397361
CCNH	204093_at	0.0044280194061215	0.456823694843895
CCNI	208656_s_at	0.0472213636736384	0.5786743255829
CCNJ	229091_s_at	0.114292680187224	0.00185683990983104
CCNJL	219227_at	-0.0131690692339511	0.948472915864043
CCNL1	1555827_at	-0.01835398314001	0.338196264073643
CCNL2	222999_s_at	0.0795407567558628	0.290050750334634
CCNT1	206967_at	-0.0649974270794011	0.260135032149585
CCNT2	214638_s_at	-0.12438997665068	0.136721276681042
CCNY	224651_at	0.091931037788239	0.249153355328315
CCNYL1	227280_s_at	0.0345765345999143	0.713720311901396
CCPG1	222156_x_at	0.230629930372239	0.50615942210945
CCR1	205098_at	-0.0865259387078296	0.0373331705936137
CCR3	208304_at	0.0424442370168732	0.59816909028978
CCR6	206983_at	-0.0604179664934163	0.377876678188386
CCRL2	211434_s_at	-0.0513816242298121	0.925099981387667
CCRN4L	220671_at	-0.0766373176210892	0.649253547008223
CCS	203522_at	0.00586559970449085	0.555770025335849
CCT2	201946_s_at	-0.129683464295987	0.222033189548432
CCT3	200910_at	-0.0622957649390343	0.364677904688058
CCT4	200877_at	-0.0665678741565225	0.250924445617803
CCT5	229068_at	-0.0364755632238655	0.443937934941304
CCT6A	201326_at	-0.0169532678665297	0.441241513437443
CCT6B	206587_at	-0.165297324946402	0.0416498770206932
CCT7	200812_at	-0.0686245807503578	0.324899412045305
CD109	226545_at	0.333046432498357	0.247995530601988
CD14	201743_at	-0.0550543516697878	0.691413536021161
CD151	204306_s_at	0.0801290847812127	0.0229082495316705
CD164	208653_s_at	-0.177316193742323	0.173251798422918
CD177	219669_at	0.0827205374533132	0.18927945281804
CD200R1	1552875_a_at	0.0722840492048935	0.382149805377063
CD209	207277_at	0.0676308292135579	0.473353814280014
CD22	220674_at	0.134019757836533	0.00938546246518872
CD24	209772_s_at	-0.145426218332526	0.574374736670193
CD2AP	203593_at	-0.0410798171824683	0.0136066669768057
CD2BP2	202256_at	-0.00313389077103383	0.470999759137438
CD302	203799_at	-0.0188043504296334	0.221611172660534
CD320	218529_at	-0.0747002031199059	0.792387341931831
CD38	205692_s_at	-0.130853657019022	0.507879922331623
CD3E	205456_at	0.0506395869216879	0.379894687286714
CD3EAP	205264_at	-0.0340517385257208	0.685784111354414
CD44	212063_at	0.0848765090425475	0.854496330407206
CD46	207549_x_at	-0.146461512401407	0.0123656388890582
CD47	226016_at	0.00655510275191377	0.194709480678711
CD5	230489_at	0.0891911781642589	0.122709134112843
CD53	237606_at	-0.0292082482616468	0.925907312676118
CD55	201925_s_at	-0.389783770089749	0.208480399315116
CD58	211744_s_at	-0.194539639305461	0.15572051436222
CD59	200984_s_at	-0.0399298586019029	0.857324658525813
CD6	211893_x_at	0.158138260930027	0.0738976347321714
CD7	214551_s_at	0.453903420604406	0.296879752815081
CD72	215925_s_at	0.107270012532745	0.160003089924756
CD79A	1555779_a_at	0.103785456686123	0.0888306977811891
CD79B	1555746_at	0.0240703938504378	0.455645277916982
CD81	200675_at	-0.0404261191477256	0.494738437520782
CD83	204440_at	-0.0684440390280582	0.00233888932133603
CD86	210895_s_at	0.0938990511308874	0.433403078859828
CD8A	205758_at	0.056416818868037	0.689352522663344
CD8B	230037_at	-0.082826080033077	0.50045145441648
CD9	201005_at	-0.2412608279184	0.170489302373062
CD96	206761_at	0.0970900532796036	0.274266326298303
CD99	201029_s_at	-0.0318685339119695	0.185323680296206
CD99L2	233825_s_at	0.0266820477031771	0.678866096636142
CDA	205627_at	-0.0370188748055229	0.941821857419254
CDADC1	233647_s_at	0.122353059360992	0.750736567057432
CDC14B	221556_at	0.0485598022180584	0.443075447310828
CDC16	209658_at	0.0358599919293228	0.501540592746993
CDC20	202870_s_at	-0.0353114185241659	0.778270599544037
CDC20B	1553655_at	-0.312628594798332	0.269114487520042
CDC23	202892_at	-0.0256392047435886	0.43881279774397
CDC25A	204696_s_at	-0.22760966471228	0.566676884594349
CDC25B	201853_s_at	0.0175657130724522	0.72312620671165
CDC25C	217010_s_at	-0.156083153126857	0.26272398114398
CDC27	217878_s_at	-0.365900120062172	0.087635669218352
CDC34	212540_at	0.0261066217597268	0.196147961914534
CDC37	209953_s_at	-0.0490151383539804	0.81536788862835
CDC37L1	219343_at	-0.134079940781087	0.229537735855175
CDC40	203377_s_at	-0.19609686613761	0.245923157000793
CDC42	226400_at	-0.109419540979187	0.237341029604531
CDC42BPA	214464_at	-0.0855507140659799	0.916775975870314
CDC42BPB	217849_s_at	0.223597486796674	0.200681917577844
CDC42EP1	204693_at	0.0353690565157035	0.168013240188823
CDC42EP5	227850_x_at	-0.141867632016104	0.702293029900579
CDC42SE1	229120_s_at	0.00298294513082976	0.974340437428905
CDC42SE2	1552612_at	-0.0360559827580956	0.834944632102833
CDC45	204126_s_at	0.0644998456288967	0.105329356736493
CDC5L	209055_s_at	-0.0963496388144916	0.0400188886752369
CDC6	203967_at	-0.153905110900372	0.417259024296258
CDC73	218578_at	-0.175884776935648	0.0317661072297557
CDCA2	236957_at	-0.301350740307275	0.153700164875541
CDCA3	221436_s_at	-0.0919446151813603	0.502559214302313
CDCA4	218399_s_at	0.0351402400846772	0.333784664147131
CDCA7	224428_s_at	0.0408160818027628	0.471323087814983
CDCA7L	225081_s_at	0.040668291829363	0.655785974831526
CDCA8	221520_s_at	-0.0309385070752431	0.908842175434703
CDH1	201131_s_at	-0.0129550664402751	0.20553141773942
CDH11	207173_x_at	0.00326514576319593	0.593048727312224
CDH12	207149_at	0.0588498330137134	0.185310314571606
CDH15	206327_s_at	0.0142585310980578	0.544635849817097
CDH17	209847_at	-0.297638078844066	0.401033049205656
CDH19	1555403_a_at	-0.271839911284044	0.120956675298889
CDH2	203441_s_at	-0.224595994032918	0.326864319985459
CDH6	205532_s_at	-0.460630620743381	0.295557928820945
CDH9	207729_at	0.099041420298652	0.482218011961708
CDHR3	235650_at	0.0247984005169317	0.63596531626089
CDK1	231534_at	-0.114644571509228	0.556625245016908
CDK10	203468_at	0.0136476105669485	0.991060352373366
CDK12	219226_at	-0.151307834617024	0.514820602676092
CDK13	207319_s_at	-0.221359911145735	0.532288554308273
CDK14	204604_at	0.0246554362332224	0.547987176087454
CDK15	1552559_a_at	0.125108135370687	0.0764992181184655
CDK16	208824_x_at	-0.00830233833536641	0.882314293366254
CDK17	221918_at	0.128462470063059	0.0567671091542621
CDK18	214797_s_at	0.0702342725782363	0.697461680186741
CDK19	212899_at	0.141326101094123	0.354104157727429
CDK2	204252_at	-0.0364105701886772	0.486484659340836
CDK2AP1	201938_at	-0.0146512532079251	0.52926219341906
CDK2AP2	203252_at	-0.0105882468201662	0.428833348338107
CDK5	204247_s_at	-0.162049498737447	0.317926430782091
CDK5R1	204995_at	0.114143140607387	0.475716410509691
CDK5RAP2	233540_s_at	-0.0206437383494264	0.842524650391345
CDK5RAP3	218740_s_at	0.0307914425565962	0.687335622323341
CDK6	235287_at	-0.408664467970656	0.207246807126957
CDK8	1553113_s_at	0.121395948953918	0.556456948970823
CDK9	203198_at	-0.0536172069068573	0.936577494983919
CDKAL1	214877_at	-0.130019636630588	0.244721803075209
CDKL1	235512_at	-0.0264301768475517	0.17827993580672
CDKL2	207073_at	0.0889378753032147	0.436967484111799
CDKN1A	202284_s_at	0.0956157053839012	0.481363507232755
CDKN1B	209112_at	0.00556649715721912	0.447868162232116
CDKN1C	213348_at	-0.171850394263899	0.718439931945537
CDKN2A	209644_x_at	0.0617851454742997	0.0131237737078142
CDKN2AIP	218929_at	-0.340072364890544	0.00929803451299271
CDKN2AIPNL	235006_at	-0.10107982896719	0.646138589864775
CDKN2B	236313_at	0.0938767808295604	0.635889075782378
CDKN2C	204159_at	-0.0757210634017065	0.370625782665589
CDKN3	1555758_a_at	-0.103259748379218	0.10851829658224
CDO1	204154_at	-0.287060671706456	0.0273140130848152
CDON	207230_at	0.116366177368791	0.0516648298012718
CDR2L	213230_at	0.0799881675102788	0.391626012980727
CDS1	226185_at	0.0824787687805115	0.778523521671666
CDSN	206193_s_at	0.0176386823319374	0.516733118202948
CDT1	209832_s_at	-0.0305014398332822	0.997166565613658
CDV3	213548_s_at	-0.298231807903194	0.12327270086716
CDX2	206387_at	-0.061489939389453	0.434668646388697
CDYL	203100_s_at	0.127784579470803	0.10782388777555
CEACAM1	209498_at	0.116179110950052	0.986228293763927
CEBPA	204039_at	0.0613587612825926	0.224460298500014
CEBPB	212501_at	0.176443797037354	0.252720580326597
CEBPD	203973_s_at	0.10555852444073	0.921345021350738
CEBPG	225527_at	0.146409641889345	0.445298472566266
CEBPZ	203341_at	-0.109206046775396	0.0538771043011629
CECR2	233695_s_at	0.139974917770946	0.375704601034709
CECR5	218592_s_at	0.0969249208230916	0.00853687296663951
CECR9	1567687_at	0.119365002795981	0.103175833293579
CELA2B	207077_at	0.109507798686078	0.0276896258642536
CELA3A	210080_x_at	0.00466380667932487	0.56154584766784
CELF1	204113_at	-0.229512571015268	0.355838782042175
CELF4	223653_x_at	0.0101105464588851	0.732931766753951
CELF5	230497_at	0.0662007390513971	0.755481228549843
CELSR1	41660_at	0.21761084727478	0.1225279626963
CELSR2	36499_at	0.194243230196041	0.250422035468476
CELSR3	40020_at	0.190009644437477	0.490269925997301
CENPA	204962_s_at	-0.0997151283688408	0.127715875462597
CENPBD1	1552330_at	-0.109089576591187	0.0844162675440358
CENPE	205046_at	0.144010647972604	0.00534993748217924
CENPF	207828_s_at	-0.0723218898793216	0.670465106499818
CENPJ	223513_at	0.128353464004408	0.504326830358793
CENPL	1554271_a_at	-0.236440722057733	0.181203599209821
CENPM	218741_at	0.00851092958587564	0.117028251651352
CENPN	222118_at	-0.156173271622913	0.508505716480334
CENPV	226611_s_at	0.0421837546713202	0.0891875226320252
CEP110	205642_at	0.0494958225672335	0.505093818143371
CEP135	206003_at	0.0453819074709122	0.997944322926314
CEP152	239413_at	0.064456951310112	0.914507922346186
CEP192	218827_s_at	0.0725640158979106	0.952326645789778
CEP350	213956_at	-0.125127311958553	0.149769359107834
CEP55	218542_at	-0.0357064054770451	0.606751552943939
CEP57	203491_s_at	-0.0850686860541077	0.416891956075393
CEP63	222151_s_at	-0.0396095034538598	0.118926152928156
CEP68	212677_s_at	-0.217996125298009	0.00735493820732747
CEP70	224150_s_at	-0.0359907400362196	0.176361904706044
CEP76	52285_f_at	-0.0661568231300154	0.274763274211278
CEP78	1557985_s_at	-0.0821184361059911	0.470750055396723
CEP97	235918_x_at	0.123501009715568	0.690821204801271
CEPT1	219375_at	-0.111401898437971	0.353344107555489
CES1	209616_s_at	-0.205649576775838	0.0580293416002097
CES7	1553465_a_at	0	0.562862302255919
CETN3	209662_at	-0.0366803424646987	0.431258777041149
CFD	205382_s_at	-0.198346333898487	0.239985247821049
CFH	213800_at	-0.05419033718508	0.481487926613557
CFHR2	206910_x_at	0.00992719231339632	0.386238247213969
CFHR4	207874_s_at	0.0106921653999727	0.295167003222202
CFI	1555564_a_at	-0.174889496889416	0.188803746930315
CFL1	1555730_a_at	-0.0615113536759011	0.863814782170461
CFL2	233496_s_at	-0.230107540036611	0.0068276138974458
CFLAR	211317_s_at	-0.262950328055917	0.130942782508538
CG030	215105_at	0.191227542163858	0.404840740704606
CGA	204637_at	0.101174641324045	0.317939402071837
CGGBP1	206861_s_at	-0.0869086408837739	0.235467874727177
CGN	223232_s_at	-0.141806178331887	0.0601085036820006
CGNL1	225817_at	0.0977143715096	0.110945371738457
CGRRF1	204605_at	0.0255972919917257	0.927300439538541
CHAC1	219270_at	0.330498113476579	0.433326540406298
CHAC2	235117_at	-0.367981784511641	0.313464581153624
CHAF1A	203975_s_at	-0.108211826889872	0.744256378032213
CHAF1B	204775_at	0.011510288863201	0.447399115230684
CHCHD10	224932_at	0.172951949268947	0.0678850244881524
CHCHD6	224462_s_at	0.0649784927957968	0.0331387401995607
CHCHD7	222701_s_at	-0.00553790387247493	0.952927847218497
CHD1L	238070_at	-0.161554626680347	0.0476690325898867
CHD2	228999_at	0.105028967771647	0.98599909061721
CHD3	208806_at	0.176248954572297	0.179936699726426
CHD4	201182_s_at	-0.0414677428383973	0.973939427429418
CHD6	225031_at	0.0538168555854103	0.787813886207615
CHD7	220619_at	-0.19092503377935	0.170053110954447
CHD9	212615_at	0.0125268430945837	0.552126374656992
CHDH	229954_at	0.113593116533653	0.344514124604218
CHEK1	205394_at	-0.106853201134616	0.576421124582079
CHEK2	210416_s_at	0.0771241276304297	0.122399403125157
CHFR	227822_at	-0.00259637474732012	0.501914569523509
CHGB	204260_at	-0.0567345324871129	0.929455152813998
CHI3L1	216546_s_at	0.0520074497610277	0.0646838449015267
CHIC2	219492_at	-0.0752048730474763	0.164468307878707
CHID1	223061_at	0.0541194828903562	0.258819859572645
CHKA	204266_s_at	0.0531767286610733	0.284031696476016
CHM	207099_s_at	-0.0118585611763205	0.3078338918092
CHML	226350_at	-0.00842977711043924	0.326935861750056
CHMP1A	201933_at	-0.00952747817087969	0.919599357414594
CHMP1B	218178_s_at	-0.0222229929602191	0.275954291760094
CHMP2A	202121_s_at	0.101605942351543	0.00203613346109251
CHMP2B	202537_s_at	0.0195050990170015	0.877388131713424
CHMP4A	218572_at	-0.00729141558805467	0.641484517269721
CHMP4B	225119_at	0.0681316111452114	0.574973168033618
CHMP4C	226803_at	0.109964307226572	0.585144570169163
CHMP5	218085_at	0.0230265541541968	0.920075035285428
CHN1	212624_s_at	0.0857308109683946	0.051057474273368
CHN2	211419_s_at	0.0459329598216258	0.942096567092525
CHORDC1	218566_s_at	-0.1278094401158	0.470943089235721
CHP	207993_s_at	-0.218408670014144	0.350430407816823
CHPT1	230364_at	-0.0952660835761444	0.789110570648289
CHRM3	1559633_a_at	-0.566977981698806	0.0224602089790508
CHRNA1	206633_at	-0.105325983019604	0.374402606071322
CHRNA10	239717_at	0.104384922253688	0.0347815378640889
CHRNA3	211587_x_at	0.0858433221095684	0.3027869351376
CHRNA4	206736_x_at	0.00143855122670311	0.226987948823005
CHRNA5	206533_at	-0.0715348872032911	0.269485506902134
CHST11	219634_at	0.396026567199752	0.0203876388271871
CHST12	218927_s_at	0.0232569113592919	0.5414725187823
CHST13	239647_at	-0.00992261780586916	0.87225845166775
CHST15	203066_at	-0.24115829269893	0.136944872422829
CHST2	203921_at	-0.12351277540822	0.358987534363231
CHST3	32094_at	0.0148991068799009	0.255074383533822
CHST6	223786_at	0.115570286942857	0.669972893379233
CHST7	206756_at	0.108356402273896	0.0737588998489346
CHST9	224400_s_at	-0.728621311025879	0.293198685737513
CHSY1	203044_at	0.0324471636289055	0.673329954970251
CHSY3	242100_at	-0.0458971058934642	0.357953462109237
CHTF18	226569_s_at	0.100709589070552	0.186624666081825
CHTF8	224732_at	-0.0944274458956438	0.0269765632111828
CHURC1	226736_at	-0.0945818786521414	0.0413131790834489
CIAO1	239053_at	-0.119081374598339	0.0490818320672294
CIAPIN1	208968_s_at	-0.0483828687481204	0.739491068541973
CIB2	205008_s_at	0.161425104881268	0.164926585040248
CIDEB	221188_s_at	-0.0226938965766057	0.794741872870403
CIDEC	219398_at	-0.00523141655392404	0.885241590054091
CINP	218267_at	-0.102710823862005	0.111929021768306
CIRBP	230142_s_at	-0.107474293387354	0.31979429264639
CIRH1A	230656_s_at	-0.165160137789512	0.272888276199656
CISD2	226686_at	-0.141681003563234	0.118343045200018
CISH	223377_x_at	0.0662034433785529	0.240862678404952
CITED2	209357_at	-0.0676688085076292	0.225832733579549
CITED4	228625_at	0.0195850326027384	0.552333356235031
CIZ1	205516_x_at	0.048484794424127	0.0912830145233596
CKAP2	218252_at	-0.0695352293839016	0.118765078078806
CKAP2L	229610_at	-0.100034408452981	0.0391532587464567
CKAP4	200998_s_at	-0.0122774875650151	0.456522024726657
CKB	200884_at	0.0641374220473378	0.0748998824080838
CKLF	219161_s_at	0.0517136621881802	0.211970377728332
CLASP1	240757_at	-0.123294374579504	0.38293326206807
CLASP2	212308_at	0.15668547591547	0.926189426419377
CLCC1	207855_s_at	-0.0511391892183211	0.742766250904165
CLCN3	201734_at	0.0754662049732434	0.719933385218765
CLCN4	214769_at	-0.0953404107374548	0.226120002435439
CLCN5	232127_at	-0.132770344899147	0.585837488425383
CLCN6	203950_s_at	0.253761660586814	0.403438389335229
CLCNKB	1554749_s_at	0.0713197165743505	0.202554638339023
CLDN1	218182_s_at	-0.201157366485619	0.589352252663363
CLDN11	228335_at	0.66124046855662	0.638989681848944
CLDN12	223249_at	0.0991898610552893	0.752176896108183
CLDN23	228707_at	0.0333164364355903	0.567699479716403
CLDN3	203953_s_at	-0.280669565613372	0.0607843910745847
CLDN6	237810_at	-0.0231740190990596	0.325756171965674
CLDN7	202790_at	0.0807182952432819	0.376626228575046
CLDND2	231162_at	0.146601725994706	0.0153853878731361
CLEC10A	206682_at	0.114114159293473	0.173277734410368
CLEC18A	230022_at	0.112515415488067	0.0522258011899129
CLEC2D	228426_at	-0.229709765568396	0.0471604388549059
CLEC2L	232173_at	-0.0272158864792717	0.686135405052524
CLEC7A	221698_s_at	0.0141408567979218	0.45634178597073
CLGN	205830_at	0.0761036629305038	0.847959070205483
CLIC2	213415_at	-0.100035677611982	0.264397962177745
CLIC4	221881_s_at	-0.135874969762855	0.236299529280287
CLINT1	230609_at	-0.15186734090785	0.864040392089406
CLIP1	1558924_s_at	-0.184641838742755	0.706351803655553
CLIP2	211031_s_at	0.0399070715131221	0.742788008958919
CLIP4	226425_at	0.70635918973282	0.411219052531584
CLK3	202140_s_at	0.0747090202429762	0.558040521531226
CLK4	228751_at	0.021030905926541	0.67287713780079
CLMN	213839_at	0.291303364588956	0.36377262590593
CLN3	210859_x_at	-0.105317919523854	0.160330075582729
CLN5	214252_s_at	-0.187343850765237	0.181976214288938
CLN8	219340_s_at	0.0115789918547746	0.621159342024401
CLOCK	204980_at	-0.0209878846702595	0.384241452039048
CLP1	204370_at	-0.0852534580899057	0.270428968223689
CLPB	221845_s_at	0.0364744018111781	0.175678376283757
CLPTM1	211136_s_at	-0.0476866794235833	0.46255679195124
CLRN3	229777_at	-0.0613303151796386	0.197633230646816
CLSPN	1553120_at	-0.193123486893587	0.754610244197432
CLSTN1	201561_s_at	0.0859400609858728	0.0865218040810941
CLTA	204050_s_at	-0.0847822926444363	0.0209432538703572
CLTB	206284_x_at	-0.0943833027729688	0.893375082680234
CLTC	200614_at	-0.0406704642309262	0.0952415498549646
CLTCL1	205944_s_at	0.0229513752816192	0.112467158835566
CLU	208792_s_at	0.1018523140234	0.0657359679152766
CLUAP1	204576_s_at	0.0473175939981074	0.337901204102994
CLYBL	238440_at	0.147091021274078	0.704309111715966
CMAH	205518_s_at	0.162155148061195	0.953491235430122
CMAS	218111_s_at	-0.00220083764405378	0.585558346946214
CMBL	227522_at	-0.22612167905977	0.0186080792337334
CMIP	224991_at	0.0528678285022962	0.163772695826521
CMTM1	231219_at	0.154110401293587	0.153354122065573
CMTM4	224998_at	0.127149892202276	0.463078872122156
CMTM6	227953_at	-0.198318165789365	0.157723745725379
CMTM7	1560754_at	-0.0940374055661498	0.549077129620806
CMTM8	235099_at	0.108134219756485	0.0410298088606238
CNFN	224329_s_at	0.158039642496171	0.369418446296561
CNGA1	206417_at	-0.061863070554176	0.486288667062442
CNGA4	1562273_at	0.0239170480508348	0.529034311587098
CNIH	201653_at	0.0204190775542865	0.865104482020886
CNIH4	222721_at	-0.0963306142700074	0.25985486695102
CNKSR1	204740_at	0.151486865823439	0.21322048275589
CNKSR2	229116_at	0.171979259883659	0.200274828189394
CNN2	201605_x_at	-0.133700005025401	0.432969914752416
CNN3	228297_at	-0.108071944799151	0.252408992206857
CNNM1	220166_at	-0.129664321074244	0.669688379436994
CNNM2	1554522_at	-0.155758634463162	0.380233209298592
CNOT3	203239_s_at	0.0723498663210984	0.0853262682494911
CNOT4	210866_s_at	-0.125500921645847	0.437821790745356
CNOT6L	227119_at	0.256178279077821	0.81133141139333
CNOT7	1552344_s_at	-0.196430893180653	0.131411905284042
CNOT8	202162_s_at	-0.0267698206468847	0.724349784816998
CNP	208912_s_at	-0.110932756677889	0.273595077377156
CNPY2	209796_s_at	-0.0612117776931729	0.78083103772496
CNPY3	228369_at	-0.0276093799335473	0.524114628245897
CNPY4	227313_at	-0.0406019125230781	0.713417158721397
CNR1	213436_at	0.220834334829736	0.426273531465054
CNTD1	231463_at	0.0817530791061657	0.205803043241904
CNTLN	1559005_s_at	-0.175565588831395	0.457266472744416
CNTN1	227209_at	0.320629769645743	0.544329223661514
CNTNAP1	219400_at	0.254597214976589	0.489938037256363
CNTNAP4	232388_at	0.0426174176081958	0.894426702348444
COBL	213050_at	-0.0078043773326659	0.962735631445807
COBLL1	203641_s_at	-0.191872861476618	0.0282585041132897
COCH	1554241_at	-0.0750711215917035	0.182260257556501
COG3	1554339_a_at	-0.37747134904588	0.0865906713349763
COG4	212189_s_at	-0.120902019759013	0.297507682117024
COG5	203629_s_at	0.0530260983586321	0.831421449277257
COG6	225769_at	0.135757301532903	0.93971116949171
COIL	203654_s_at	-0.0509709372457851	0.428097271776873
COL11A1	37892_at	0.282704481232977	0.681627844524749
COL12A1	225664_at	-0.321595719671715	0.459806067348376
COL14A1	212865_s_at	-0.0519082731618612	0.854039187097123
COL18A1	209081_s_at	0.148542587904598	0.375348840953822
COL1A2	202404_s_at	-0.105250005830734	0.957106380380442
COL21A1	208096_s_at	-0.0582664467914212	0.735219745617821
COL25A1	224388_s_at	0.0153819989786401	0.284071563290168
COL27A1	1564008_at	0.0168651767774228	0.67243222256702
COL28A1	239921_at	0.162620105926277	0.600844941220089
COL2A1	217404_s_at	0.170207975084101	0.596835303797114
COL3A1	215076_s_at	-0.0978692278285178	0.380401199266445
COL4A1	211980_at	-0.158162898702332	0.57480060714775
COL4A2	211964_at	0.135176171651477	0.038692184886227
COL4A3BP	219625_s_at	-0.168631463010482	0.065783272182445
COL4A5	213110_s_at	0.0295940350453635	0.333472973850646
COL4A6	213992_at	-0.10361531438188	0.447180842594225
COL5A2	221730_at	-0.0404793979556314	0.78891083025985
COL6A1	213428_s_at	0.129529442908946	0.413198151646827
COL7A1	204136_at	0.145228203842823	0.0405072583183006
COL9A2	213622_at	0.244666505451727	0.153412495136623
COL9A3	204724_s_at	0.366392382493939	0.180671103230091
COMMD1	226024_at	-0.188288313790477	0.130289273309394
COMMD10	222637_at	0.0296234061029951	0.614461619891941
COMMD2	223491_at	-0.117125946822834	0.144711728067612
COMMD7	224815_at	-0.104715557563683	0.254430225708414
COMMD8	218351_at	-0.0729976948534004	0.0689706612122336
COMP	205713_s_at	0.184471388881452	0.0818994150254567
COMT	208817_at	0.124997231048209	0.223246399579348
COPA	214336_s_at	-0.447079922868959	0.122732726076432
COPG2	223457_at	0.187588515038568	0.277666356324066
COPS3	202078_at	-0.035862214373369	0.648250614888447
COPS5	201652_at	-0.0308020878549103	0.752439935683235
COPS6	213504_at	-0.145417014111213	0.0655079942274892
COPS8	202143_s_at	-0.138385852648977	0.28589482970145
COPZ2	235897_at	-0.0640453010183678	0.938097468332411
COQ10A	225747_at	0.0672446280809288	0.69672347254591
COQ10B	219397_at	0.0403433823085704	0.90427661975043
COQ2	213379_at	0.0522565100412061	0.0631502918628468
COQ9	212228_s_at	-0.0317117672716801	0.999423481449948
CORO1A	209083_at	0.0425950713849317	0.0934959098356307
CORO1B	64486_at	0.0493471528507329	0.0126798580381218
CORO1C	221676_s_at	-0.0980732074505499	0.331090298308277
CORO2A	227177_at	0.0224573391755727	0.615194525955158
CORO6	1552301_a_at	0.174685152869447	0.41813793551167
COTL1	224583_at	-0.0949099658402249	0.852952510057465
COX11	211727_s_at	-0.0668375930445976	0.0880159179630152
COX15	221550_at	-0.130960488831105	0.0631590205545527
COX16	217645_at	-0.118616846333841	0.0650698427524496
COX17	1558346_at	0.0605032546919627	0.672266805997896
COX19	235533_at	0.04163038701656	0.354634901303649
COX4I1	213758_at	-0.0366287002919492	0.462368627995737
COX4NB	218057_x_at	-0.0772342588314683	0.432809455213645
COX5A	229426_at	-0.166910679414923	0.154979926804193
COX5B	211025_x_at	-0.0586116483815679	0.0145658966778037
COX6A1	234876_at	0.117337778697828	0.0124430102832483
COX7A1	204570_at	0.0231056525273021	0.475920331390689
COX7A2L	201256_at	-0.0447535696486385	0.0648168797466276
CP	227253_at	0.405355148211995	0.529046934509713
CPD	201942_s_at	-0.279776182675193	0.0849206679540915
CPE	201117_s_at	-0.133462517825838	0.12731856781425
CPEB1	222903_s_at	0.11858999875151	0.596722433193686
CPEB2	226939_at	0.00350168658857535	0.762611303339399
CPEB3	205773_at	0.0748063156487787	0.373086494249546
CPEB4	224828_at	-0.134518949611754	0.413984999629926
CPLX1	223500_at	0.0575425128103179	0.769034177548248
CPM	206100_at	-0.216183757873417	0.280027364465548
CPN1	206256_at	0.0497904178333915	0.543276681876509
CPN2	216223_at	-0.0875321216504847	0.317540256281304
CPNE2	225129_at	-0.0370329617701686	0.887484015274904
CPNE3	202118_s_at	-0.175960248427643	0.0757570067503735
CPNE6	210408_s_at	0.0533365196162052	0.235769568312468
CPNE7	219707_at	0.0829373010562504	0.0511992139858459
CPNE8	241706_at	-0.091590647329417	0.292297781375165
CPPED1	222686_s_at	-0.184072460824009	0.262299635651024
CPS1	217564_s_at	0.347167677577273	0.613298946046377
CPSF2	225994_at	-0.119948341984619	0.311859224798338
CPSF3	225082_at	-0.0900914460777591	0.167492510966628
CPSF3L	232437_at	0.00519291039918172	0.192586770618163
CPSF6	202470_s_at	-0.00485605367523645	0.534219357534186
CPT1A	203633_at	-0.0749342229642553	0.411176985415988
CPT2	204263_s_at	-0.0420202750502766	0.380472872603898
CPVL	208146_s_at	0.0158721615005834	0.652015585445276
CPXM2	226824_at	0.0880650809350854	0.0569502850118135
[truncated: 7,851 more rows]
