# Supplementary material for: Replication Vesicles are Load- and Choke-Points in the Hepatitis C Virus Lifecycle
Source: PLoS Pathog. 2013 Aug 22;9(8):e1003561. doi: 10.1371/journal.ppat.1003561 (PMC3749965; doi:10.1371/journal.ppat.1003561)
Supplement: Table S2 — Differentially expressed genes between the eight cell lines analyzed, showing the 355 genes with log-fold change >0.3 or <−0.3 between high and low permissive cells, and p-value<0.2 in correlation analysis with permissiveness over all 8 cell lines. The table gives log fold-changes for all 8 cell lines, as well as p-value of correlation for all genes. (XLS) [file ppat.1003561.s010.xls]

## Sheet: Sheet1
Gene Symbol	Gene ID	log2 fold change	log2 fold change	log2 fold change	log2 fold change	log2 fold change	log2 fold change	log2 fold change	Normalized Expression	p-value Anova
		Lunet/P13	Lunet Naiv/P13	P44/P13	P154/P13	P163/P13	Lunet NT/P13	P28/P13	p13
MCOLN3	55283	-0.496941	-0.445668	-0.295794	-0.18219	-0.235635	-0.100302	-0.0422469	6.0799	1.43166e-05
LOC400655	400655	0.443418	0.281582	0.215424	0.185013	0.0887263	0.142689	-0.0487961	2.93558	0.000122697
ANKRD7	56311	-0.303786	-0.307609	-0.17089	-0.177478	-0.217659	-0.128911	0.0495593	4.38728	0.000540931
TNFSF10	8743	-0.637821	-0.695281	-0.369111	-0.469876	-0.382555	-0.344136	0.0663662	7.33879	0.000948682
IFIT1	3434	-0.496964	-0.436305	-0.355797	-0.172242	-0.367657	-0.267318	0.0570791	5.64449	0.00162943
THBS4	7060	0.431025	0.327355	0.124851	0.166177	0.0944857	0.173401	0.0375529	9.56272	0.00177952
NRG3	10718	0.36145	0.409471	0.15584	0.0698728	0.0723761	0.116331	-0.10304	3.43868	0.00186258
LIMCH1	22998	-0.548842	-0.487555	-0.168883	-0.335123	-0.405757	-0.0190451	0.12056	7.18296	0.00237693
C3orf70	285382	-0.437177	-0.350559	-0.198315	-0.251981	-0.217297	-0.296378	-0.0180672	8.17154	0.00310725
IFI35	3430	-0.397968	-0.238614	-0.128227	-0.0829813	-0.0512368	0.0759541	-0.0305655	6.911	0.00349558
ZNF512B	57473	0.460625	0.383184	0.140512	0.251875	0.0956231	0.240642	-0.132466	5.43027	0.00365028
HP	3240	-0.592492	-0.434078	-0.55997	-0.339677	-0.395672	-0.385653	-0.0857618	10.9309	0.00376692
LINC00085	147650	0.3962	0.356416	0.151786	0.188932	0.175498	0.256872	-0.104642	4.2661	0.00413195
SVOPL	136306	-0.33488	-0.317842	-0.120079	-0.276585	-0.183195	-0.187579	-0.0232511	6.13294	0.00497895
ITGA1	3672	-0.325906	-0.226154	-0.295297	-0.290734	-0.228137	-0.172177	0.0342047	7.121	0.00547697
PPP1R21	129285	-0.415107	-0.259922	-0.081449	-0.109267	0.011524	-0.1365	0.0406947	6.56003	0.00589928
ARSD	414	-0.329839	-0.317743	-0.0385349	-0.130877	-0.172371	-0.144192	0.0928302	5.49584	0.00618574
PRLR	5618	-0.331807	-0.0861286	-0.0994954	-0.138005	-0.138365	0.0525917	0.0793589	6.73209	0.00626076
TMEM144	55314	-0.598143	-0.479951	-0.100084	-0.462057	-0.288495	-0.228781	0.102606	6.59647	0.00668007
ENPP4	22875	-0.400458	-0.62256	-0.285884	-0.210612	-0.118604	-0.241363	0.0816861	6.6418	0.00679342
TCEA1	6917	0.37903	0.102532	0.0683181	0.0895563	0.0914924	0.0824249	-0.0720075	4.54636	0.00683648
ZNF532	55205	0.399789	0.28404	0.23887	0.281138	0.29982	0.239495	-0.156918	5.37879	0.00798712
PLEKHA2	59339	-0.426516	-0.160603	-0.143535	-0.277509	-0.257874	0.0223397	0.117702	4.87986	0.0083342
NR5A2	2494	-0.545578	-0.172536	-0.093656	-0.287727	-0.102199	-0.0588493	0.0367274	7.04545	0.0086894
RASSF9	9182	0.332845	0.209692	0.163893	0.186124	0.119134	-0.162309	-0.0110223	5.74702	0.00872229
ALPK2	115701	0.44872	0.248969	0.0718694	0.324772	0.17401	0.151919	-0.133888	5.00535	0.00889607
PPP1R15A	23645	0.305977	0.158118	0.0586513	0.0738552	0.0831388	0.15502	-0.0711719	6.38497	0.00902272
SIAE	54414	-0.366373	-0.401869	-0.0168062	-0.126718	-0.143989	-0.151629	0.118836	6.80259	0.00914944
CDKN2AIP	55602	-0.340072	-0.179334	-0.168191	-0.197134	-0.0997838	-0.221172	-0.00811321	7.1063	0.00929803
EPCAM	4072	-0.315457	-0.275227	-0.0231429	-0.0467223	-0.0502891	-0.0601286	-0.0254743	9.89155	0.0104216
NAT8L	339983	0.4576	0.543547	0.435728	0.398385	0.483647	0.377095	0.0230073	5.68454	0.0109819
PAICS	10606	-0.390222	-0.12437	-0.167966	-0.230181	-0.0268095	-0.139139	0.0563278	5.78657	0.0116138
LRRN1	57633	0.318902	0.181269	0.291688	0.0656935	0.0582012	-0.147739	-0.0296344	4.88111	0.0124556
ODZ1	10178	0.707313	0.379692	0.32196	0.305627	0.353431	0.502456	-0.00213947	3.27055	0.0125349
CAB39L	81617	-0.383741	-0.0450714	-0.178197	-0.155247	-0.0727107	-0.0740831	0.129328	5.58665	0.0128516
FAM126B	285172	-0.339153	-0.209971	-0.00648194	-0.167761	0.0989245	0.162827	0.176696	5.0927	0.013019
RPS27A	6233	-0.338842	-0.229904	-0.0828854	-0.123728	-0.0867589	-0.210118	-0.0262772	8.27414	0.0131442
MOB1A	55233	-0.43548	-0.114132	-0.0952974	-0.266671	-0.0687476	-0.0341189	0.04526	8.45166	0.0132878
SGMS2	166929	-0.71887	-0.742741	-0.741031	-0.700529	-0.694801	-0.597875	0.117326	4.90484	0.0145751
MAP2	4133	0.580246	0.631105	0.652904	0.204378	0.501572	0.266533	0.257416	3.13208	0.0158898
IL6R	3570	-0.523602	-0.375701	-0.616679	-0.308989	-0.239867	-0.17514	-0.212332	6.60656	0.0160696
TFF2	7032	-0.342628	-0.20788	-0.179199	-0.229825	-0.256359	-0.165585	-0.150229	8.09186	0.0163694
ERAP1	51752	-0.4512	-0.187621	-0.174144	-0.34899	-0.225935	-0.10101	-0.105183	7.23948	0.0170967
MRPL30	51263	-0.581887	-0.30488	-0.0956666	-0.222576	0.0165149	-0.254881	0.0207133	8.44669	0.0173783
APOB	338	-0.321908	-0.0293453	-0.0737911	-0.104139	-0.024805	0.0151474	0.0473133	11.6938	0.0174814
AUTS2	26053	-0.329478	-0.344169	-0.105379	-0.133467	-0.17783	-0.269018	0.00893115	7.62119	0.0176757
IL17D	53342	0.429079	0.261571	-0.0101347	0.0902144	-0.0065312	0.16645	-0.107118	5.47309	0.0177676
SPA17	53340	-0.350418	-0.151929	-0.0666772	-0.0994716	-0.123415	-0.196791	0.0470043	5.58016	0.0178062
CAV2	858	-0.505557	-0.454159	-0.0514651	-0.144581	-0.132405	-0.314786	0.054353	8.33628	0.0180107
PLA2G4A	5321	-0.690198	-0.718834	-0.409187	-0.709409	-0.315098	-0.576176	0.272424	5.84857	0.0188162
UGT8	7368	-0.427824	-0.468952	0.0267814	-0.275874	-0.225748	-0.0662537	0.00545153	5.81323	0.0188687
LIMA1	51474	-0.397786	-0.250002	-0.0185757	-0.103136	0.0753011	-0.0693432	0.00905839	6.39528	0.0193206
MIA2	117153	-0.745761	-0.114111	-0.26477	-0.386176	-0.134789	-0.20621	0.0882008	6.67409	0.0196657
CYP2B6	1555	0.661638	0.47327	0.46819	0.0496989	0.170546	0.469511	0.00353253	3.84517	0.0197373
CHST11	50515	0.396027	0.227201	0.260858	0.214977	0.115415	0.282412	0.116392	4.51973	0.0203876
GOPC	57120	-0.32439	-0.0730005	-0.0253093	-0.0902329	0.0107679	-0.0222577	0.0214332	7.17696	0.0207259
EML4	27436	-0.332309	-0.152166	-0.0621733	-0.235038	0.0217434	-0.06472	0.0176095	6.32735	0.0211334
STYK1	55359	-0.636289	-0.547328	-0.43525	-0.448572	-0.452264	-0.621273	-0.0443591	6.04693	0.0211421
CTSZ	1522	0.369073	0.170697	0.258237	0.154983	0.205542	0.0581963	0.172214	6.21605	0.0218331
ZIC2	7546	0.317738	0.216226	0.291398	0.309774	0.173984	0.234481	0.0891286	6.18973	0.0220057
CHRM3	1131	-0.566978	-0.456751	-0.287117	-0.278836	-0.0906995	-0.485902	0.0174611	6.23505	0.0224602
HPR	3250	-0.639231	-0.470018	-0.785823	-0.417052	-0.627714	-0.436547	-0.0277508	8.51942	0.0233248
EFHD1	80303	0.331014	0.130193	0.0250371	0.185628	0.0906199	0.13396	-0.0143982	6.75532	0.0234047
TUBB2B	347733	0.471281	0.39356	0.407021	0.372115	0.397597	0.457141	0.0194673	7.45225	0.0235643
ATG10	83734	-0.35367	-0.124656	-0.0635361	-0.232494	-0.0924926	-0.163403	0.0630643	6.86612	0.0239625
DFNB31	25861	0.3767	0.14335	0.152047	0.0751033	-0.0192856	0.0551735	0.0857938	4.2801	0.0240936
STRN	6801	-0.305202	-0.245403	0.0255842	0.0469731	-0.213843	0.0693489	0.128207	5.71696	0.0243651
STS	412	-0.473171	-0.371412	-0.20097	-0.510753	-0.371412	-0.298541	0.0368587	5.69696	0.0247457
NARG2	79664	-0.328824	-0.0625451	0.009829	-0.121815	-0.0532879	-0.0175319	0.0498467	7.31533	0.0247795
SEC63	11231	-0.555888	-0.179964	-0.221166	-0.529787	-0.125626	-0.0599874	0.0858809	5.37353	0.0249929
NFATC1	4772	0.335924	0.189014	0.212845	0.23592	0.152357	0.280362	0.0360207	5.06753	0.0253586
KIAA1024	23251	0.337177	0.131282	0.136072	0.0851419	0.0798922	0.224163	-0.0321618	3.81958	0.0256003
EPDR1	54749	-0.56897	-0.682104	-0.701162	-0.685954	-0.586732	-0.526306	0.112404	6.93675	0.0257015
LFNG	3955	0.329533	0.232573	0.101113	0.252256	0.28079	0.218724	-0.0104637	6.61975	0.0261154
SQRDL	58472	-0.357629	-0.359065	-0.559029	-0.360337	-0.333629	-0.241751	-0.031557	9.47249	0.0270012
TAF9B	51616	-0.338789	-0.0315405	-0.255468	-0.177576	-0.0573474	0.111133	0.0925604	6.63833	0.0270104
ZNF385B	151126	0.542466	0.357906	0.243843	0.423472	0.197996	0.407539	0.136661	3.63046	0.0274335
SH3RF3	344558	0.41738	0.13071	-0.0676457	0.00875843	0.0835873	0.0244182	-0.0812569	4.97021	0.0280212
OSMR	9180	-0.459888	-0.254391	-0.0380232	-0.419325	-0.048648	-0.0459694	0.0367405	7.42611	0.0284463
PSMA5	5686	-0.34101	-0.234303	-0.174471	-0.260016	-0.152045	-0.297029	-0.0498535	6.31686	0.0285615
PTH2R	5746	-0.338475	-0.426194	-0.101395	-0.371069	-0.342219	-0.185918	0.208562	4.7501	0.028889
IGF2BP3	10643	-0.36175	0.00955006	-0.0941121	-0.152802	-0.069942	0.0301204	0.102194	6.90031	0.0292548
MDM4	4194	-0.479677	-0.100198	-0.129597	-0.411701	-0.034557	0.0662045	0.166546	4.6472	0.0297872
WWOX	51741	-0.347186	-0.0951641	-0.122528	-0.124797	-0.0850585	-0.161531	-0.0582092	6.66681	0.0298144
PCDH20	64881	-0.89571	-0.703638	-0.589894	-0.837874	-0.763996	-0.815598	0.062786	5.97358	0.0301623
RHOBTB3	22836	-0.31202	-0.102206	0.0174199	-0.222097	-0.0173498	0.0169911	0.0779429	6.44252	0.0308853
VCAN	1462	0.532883	0.187287	0.491767	0.335311	0.403261	0.244191	0.100873	5.72347	0.0314955
TNIK	23043	-0.302137	-0.0881703	-0.0553636	-0.15598	-0.101228	-0.128431	-0.0280998	8.09993	0.0320213
KRT222	125113	-0.534293	-0.406939	-0.656905	-0.564572	-0.464903	-0.403221	-0.108532	6.36829	0.0322429
MAP3K2	10746	-0.320222	-0.0476798	-0.00303712	-0.142778	-0.0143138	0.0731833	0.0387969	6.73032	0.0331886
MDFIC	29969	-0.350188	-0.0919058	-0.142636	-0.344062	-0.118295	-0.0794941	0.11142	5.79337	0.0332707
FZD3	7976	-0.360537	-0.475083	0.0179593	0.0373773	-0.0250885	-0.0923724	0.0639084	7.53074	0.0343532
REEP1	65055	-0.540154	-0.555427	-0.457012	-0.377394	-0.275375	-0.615195	-0.0399151	7.05307	0.0353162
SPECC1	92521	-0.363271	-0.323836	-0.0389887	-0.119492	-0.0853276	-0.222711	-0.0767831	4.98692	0.0357702
SLC29A2	3177	0.310779	0.0955971	0.147321	0.19348	0.161546	0.199367	0.0163358	8.17306	0.0360891
ASTN2	23245	-0.338666	-0.270912	-0.232105	-0.179106	-0.156035	-0.31099	-0.136348	5.52225	0.036611
PITX2	5308	-0.474637	-0.563754	-0.0842812	0.00345353	-0.239795	-0.342062	0.0907997	5.13022	0.0366604
SORCS2	57537	0.491555	0.31683	0.0728267	-0.010753	0.00834793	0.340935	-0.32996	6.68927	0.038511
HOXA1	3198	-0.407917	-0.608853	-0.0176976	-0.126351	-0.0870571	-0.172804	-0.0393171	7.45856	0.0386337
SPAST	6683	-0.418345	-0.207201	-0.0664983	-0.272484	0.0197504	-0.18789	-0.0141321	6.31082	0.0386344
GALC	2581	-0.357532	-0.0760047	-0.0179268	-0.246297	-0.0593434	-0.0729829	0.0696543	7.18842	0.0390508
AGR2	10551	0.718109	0.684673	0.371871	0.50983	0.579827	0.759786	-0.0645601	7.11291	0.0391305
PCYOX1	51449	-0.311705	-0.0660679	-0.0716103	-0.216255	-0.0368445	-0.101774	0.0209568	8.84533	0.0397018
PEG10	23089	-0.347271	-0.102074	-0.104915	-0.220997	-0.128382	-0.184371	-0.0382508	12.0266	0.0402886
GPR128	84873	-0.400103	-0.270036	-0.526027	-0.37818	-0.472845	-0.203544	0.0482447	5.20331	0.0406733
CAND2	23066	0.482898	0.397459	0.23692	0.498297	0.257755	0.424922	0.0854224	5.25797	0.0410003
MIER3	166968	-0.411616	-0.182138	-0.0950498	-0.408147	-0.0679409	-0.0631068	-0.0179178	5.21752	0.0410929
SULF2	55959	-0.354083	-0.344609	-0.263401	-0.400354	-0.396301	-0.302969	-0.0890853	4.9162	0.0423928
S100A10	6281	-0.328963	-0.243439	0.00716819	-0.14921	-0.118276	-0.18773	-0.0505534	6.86454	0.0437627
DUSP5	1847	0.348299	0.20926	0.246511	0.234886	0.170553	0.328838	0.0757167	9.62922	0.0444247
SEL1L	6400	-0.32097	-0.0690559	-0.0589485	-0.222605	-0.0564402	-0.0754949	-0.0182756	7.68008	0.0456662
MOCS2	4338	-0.453101	-0.412417	-0.076991	-0.019742	-0.0419972	-0.329027	0.0216672	6.55379	0.0463892
DUSP4	1846	0.499804	0.600466	0.728211	0.53065	0.726664	0.418853	0.0632954	4.47515	0.0465277
SNHG3	8420	0.400401	0.158917	0.16061	-0.00143766	0.119905	0.224048	0.0549654	3.77309	0.0469401
RAB3C	115827	-0.698946	-0.640514	-0.160964	-0.327923	-0.362154	-0.680027	0.0627173	6.08588	0.0475883
ATL3	25923	-0.512131	-0.147227	-0.0968549	-0.437091	-0.222628	-0.184139	0.0283687	6.57097	0.0478595
ODZ2	57451	1.03404	0.778871	0.603835	0.825605	0.681255	1.05429	0.180122	4.23377	0.0478832
A1BG	1	0.669645	0.539828	-0.0911792	0.325875	0.114996	0.422241	-0.130635	6.27494	0.0480929
EXOC4	60412	-0.387538	0.0104182	-0.0563652	-0.151665	-0.111856	-0.000326265	0.0496904	7.14714	0.0481987
RUNX1	861	-0.339549	-0.217411	-0.34297	-0.283775	-0.23677	-0.334888	-0.0458357	8.27414	0.0482276
UEVLD	55293	-0.327473	-0.0643034	0.00474368	-0.229875	-0.0125327	0.0135325	0.0506428	7.53127	0.0483164
SUSD4	55061	-0.300549	-0.211108	-0.0895366	-0.236006	-0.14487	-0.23569	-0.0855464	5.75136	0.048419
TRUB1	142940	-0.328335	-0.00806587	-0.0720608	-0.13023	0.0320269	0.0676998	0.0152894	4.8522	0.0502194
TF	7018	-0.39181	-0.149207	-0.425699	-0.430177	-0.216778	-0.214193	0.0522095	4.77831	0.0514783
ARHGDIA	396	-0.343432	-0.0101357	-0.14253	-0.00559315	0.0236099	-0.108711	0.0809708	4.78427	0.0525261
AGXT2L1	64850	-0.909479	-0.934139	-1.03881	-1.10492	-0.957092	-0.993749	-0.118928	6.55644	0.0525408
INTS4	92105	-0.360366	-0.243668	-0.0728452	-0.360697	-0.0909974	-0.165936	-0.0852852	3.99403	0.0525569
BRIP1	83990	-0.303223	-0.117546	-0.102484	-0.205783	-0.0286341	-0.223574	0.0687898	7.21607	0.0526762
RETSAT	54884	-0.469467	-0.210161	-0.0450337	0.0197435	0.0381863	-0.218169	0.0224787	6.26633	0.0533475
YOD1	55432	-0.485282	-0.0750193	-0.0998593	-0.316147	0.0275166	-0.080222	0.0144299	7.15116	0.0534432
BUB1	699	-0.449102	-0.101078	-0.0981673	-0.0981525	0.0126056	-0.224744	0.0286756	8.16673	0.0536891
LOC257396	257396	-0.43594	-0.429017	-0.0841641	-0.305389	-0.191809	-0.427272	0.0269015	5.27232	0.0539282
NRG4	145957	-0.39471	-0.253115	-0.23859	-0.372522	-0.0838479	-0.375984	0.139143	4.65124	0.0541548
SEMA3F	6405	0.35317	0.204353	-0.00636312	0.194795	-0.0418009	0.135224	0.0226981	4.11787	0.0542693
KIAA1211L	343990	-0.302394	-0.414029	-0.480795	-0.315457	-0.304268	-0.391603	0.0406248	6.61243	0.0546302
UBE3C	9690	-0.41499	-0.0164494	-0.0406867	-0.14604	0.00369449	-0.0120854	0.00747649	6.85523	0.0547469
CTSE	1510	-0.532415	-0.503546	-0.463076	-0.495157	-0.301999	-0.601963	-0.168491	8.30411	0.0550243
CTDSPL2	51496	-0.357954	0.0131205	0.0172811	-0.146242	-0.0207196	0.00519985	0.10738	7.17733	0.0556086
SLC7A10	56301	0.511602	0.497309	0.513937	0.69117	0.682779	0.386632	0.019741	5.73202	0.0559753
PIP5K1A	8394	-0.468361	-0.0520999	0.0899279	-0.0255967	0.117736	0.0909456	0.0970032	7.83846	0.0561817
C8orf4	56892	0.442666	0.327539	-0.010775	0.108901	0.13079	0.297303	0.0212663	7.53618	0.0561948
NFATC2IP	84901	-0.348499	-0.109288	0.00041269	-0.106716	0.00422899	-0.176694	0.0529806	7.20284	0.0566104
SYT11	23208	0.379332	0.256871	0.19487	-0.0596904	-0.0145996	0.31854	-0.202895	3.80781	0.0571133
NOX4	50507	-0.322047	-0.251809	-0.0548244	-0.13074	-0.342858	-0.224591	0.291099	5.00642	0.0573207
PRIM2	5558	-0.456247	-0.113289	-0.0965259	-0.229654	-0.0103284	-0.238583	0.00664083	7.66257	0.0584207
NFIC	4782	0.540468	0.479807	0.254367	0.523337	0.559095	0.516259	0.0120471	5.1565	0.0588153
AQP11	282679	-0.353267	-0.117012	-0.193721	-0.281631	-0.275772	-0.241597	-0.00110248	6.73468	0.059617
SP1	6667	-0.531343	-0.0174122	-0.158941	-0.261297	-0.0176904	-0.135711	0.0150099	6.88811	0.0598935
TIA1	7072	-0.314545	-0.0605626	-0.0059897	-0.129218	-0.0250691	-0.117491	0.0128829	8.012	0.0600611
PHLDB2	90102	-0.395817	0.00848087	-0.104065	-0.21614	-0.124401	-0.00332602	0.010968	6.83825	0.0601408
GOSR2	9570	-0.301758	-0.393028	0.115218	0.117185	-0.315553	0.100971	0.32014	5.75981	0.060312
SETD9	133383	-0.457478	-0.271415	-0.0991363	-0.203096	-0.0654668	-0.378817	-0.0129468	7.12406	0.0613718
ERP27	121506	-0.619914	-0.786739	-0.214755	-0.381673	-0.546308	-0.682881	-0.0278347	8.35037	0.0624789
SORBS2	8470	-0.334959	-0.560543	-0.326111	-0.435235	-0.542487	-0.370625	0.033315	6.72136	0.0645532
HEATR7B1	339766	0.413436	0.100404	0.119823	0.252399	0.123821	0.208011	0.084323	3.28893	0.0646455
LOC100505650	100505650	-0.655204	-0.489543	-0.699258	-0.547969	-0.614416	-0.669747	-0.228864	7.02931	0.0646632
USP10	9100	-0.350756	-0.0207821	-0.0474419	-0.177836	-0.0369763	-0.0670527	-0.00484598	8.93633	0.065339
ILF3-AS1	147727	-0.368409	-0.264191	-0.144555	-0.237267	-0.256399	-0.39547	0.111522	6.59715	0.0653533
GPX8	493869	-0.306241	-0.634963	-0.542607	-0.221144	-0.245667	-0.442835	0.0448771	7.39678	0.0656173
DSG3	1830	0.367321	0.337239	0.29661	0.110463	0.262415	0.270215	0.248577	4.81792	0.0664755
ESCO1	114799	-0.431823	0.0165853	-0.00525888	-0.190409	-0.0360449	0.0194369	0.0603629	6.77447	0.0664838
RUNX2	860	0.635265	0.495824	0.381255	0.229205	0.210268	0.651346	0.14756	4.41542	0.0667661
GABRE	2564	0.304704	0.310776	-0.0507084	0.0102052	0.00462788	0.231577	-0.157621	4.89259	0.067275
NAPB	63908	-0.37535	-0.0711162	0.112693	-0.0286508	-0.00228933	-0.134659	0.266059	4.8913	0.0673377
PLTP	5360	0.473914	0.277143	0.152356	0.379259	0.198093	0.434333	0.00239167	6.80023	0.0677094
ACTR2	10097	-0.693669	0.00509654	-0.0636664	-0.170158	0.0894675	-0.0890469	0.0716065	8.45207	0.0689291
HIST1H2AG	8969	-0.363933	-0.417471	-0.101986	-0.328859	-0.276336	-0.394998	-0.00734792	4.94041	0.0691435
LYRM7	90624	-0.44818	-0.0339464	-0.241714	-0.297809	-0.161107	-0.261019	0.0969003	4.99393	0.0697373
RABGEF1	27342	-0.308905	-0.353031	-0.13377	-0.0782119	-0.199097	-0.302318	-0.102582	5.62018	0.0700586
EPAS1	2034	-0.457979	-0.0352838	0.0629201	-0.103203	0.0978588	-0.00802896	0.0721472	7.40412	0.070701
LHX2	9355	0.446736	0.451817	0.153853	0.647283	0.406846	0.233482	0.0660451	3.61429	0.0708175
FOXF2	2295	0.37176	0.287287	-0.0949539	0.170905	0.129306	0.137346	0.0512642	4.19022	0.0723763
NIPBL	25836	-0.366072	0.0182075	-0.138638	-0.252243	-0.0250869	-0.0537353	0.0578139	7.35193	0.0724537
APBB1IP	54518	-0.559521	-0.525242	-0.493463	-0.225066	-0.160292	-0.502013	-0.312702	7.93582	0.0728708
MPP1	4354	-0.343324	-0.173657	-0.0959892	-0.092823	-0.053043	-0.221379	-0.112287	7.08892	0.0738115
LEF1	51176	-0.307287	-0.397565	-0.184442	-0.22184	-0.334415	-0.406876	0.166279	6.36706	0.0738314
PIK3CB	5291	-0.587536	-0.0139192	0.0424908	-0.244433	0.0879687	0.0178655	0.0872208	6.00494	0.0742672
DNM1	1759	0.489794	0.278984	0.226184	0.401947	0.268307	0.482369	0.02906	5.69071	0.0743203
FSCN1	6624	0.578309	0.579501	0.649725	0.816298	0.786848	0.575919	-0.101733	4.96856	0.0743236
FAM20A	54757	-0.639808	-0.454035	-0.102053	-0.530931	-0.600175	-0.501776	0.0445816	6.61661	0.0746125
IFIT3	3437	-0.373234	-0.467073	-0.495814	-0.542891	-0.582468	-0.326128	-0.0940176	5.61831	0.07495
IL1RN	3557	-0.69607	-0.591258	-0.842881	-0.746785	-0.719333	-0.778007	-0.155503	7.92004	0.0753766
SAR1B	51128	-0.415939	-0.0270368	-0.0637846	-0.347433	-0.159622	-0.109178	0.112874	6.76121	0.0767895
HEPACAM2	253012	-0.677099	-0.607433	-0.0260742	-0.395975	-0.515984	-0.623093	0.0792545	8.42416	0.0770225
RBBP9	10741	-0.61419	-0.0552847	-0.0726178	-0.436934	-0.016488	-0.122611	0.0447148	6.65989	0.0776368
MIR100HG	399959	0.394275	0.135972	-0.0804641	-0.0933218	0.0969652	0.022059	-0.0141189	2.99208	0.0777266
TOR1AIP1	26092	-0.328778	-0.0889469	-0.0116389	-0.296441	-0.0696138	-0.131321	0.0615193	7.25927	0.0782585
CSTA	1475	1.1292	0.941892	0.0967619	0.733032	0.770108	1.09659	-0.15895	4.79752	0.0787489
ING3	54556	-0.315552	0.0105824	-0.0336421	-0.12432	-0.0724333	-0.0422934	0.00295285	6.7069	0.0792523
G3BP2	9908	-0.319995	-0.000965479	0.0318073	-0.117104	0.0341678	0.0177335	0.0390031	9.1828	0.0795635
RWDD2B	10069	-0.359567	-0.189278	-0.119875	-0.43408	-0.14187	-0.217226	-0.0172207	6.86117	0.0799765
ZNF655	79027	-0.598025	0.0402662	-0.0657083	-0.402145	-0.0775561	0.0913605	0.105952	6.13353	0.0802528
TTC37	9652	-0.559376	0.111714	-0.0442676	-0.239199	0.000114169	0.225054	0.166813	5.65271	0.0806509
THEM4	117145	-0.401732	-0.0975576	-0.146985	-0.181791	-0.11619	-0.295109	-0.0231413	7.44931	0.0811258
SUPT16H	11198	-0.367107	0.0209681	-0.0560644	-0.124514	0.0148929	-0.0696691	0.0334461	9.89504	0.0813666
TCTA	6988	-0.347257	-0.214246	-0.0345244	-0.231427	-0.14359	-0.235045	-0.108851	8.46059	0.0813825
ZBED1	9189	-0.345028	-0.106368	-0.0193533	-0.236594	-0.0500444	-0.193605	0.0145176	5.72954	0.0814592
CASK	8573	-0.424991	0.0472764	-0.065283	-0.189112	-0.0113487	0.0969127	0.0304731	6.4254	0.0828814
AKIRIN2	55122	-0.303475	-0.0048441	-0.0648457	-0.145245	-0.0786639	-0.0792266	-0.0252966	7.24963	0.0831167
CASP8	841	-0.38826	-0.139027	-0.153046	-0.478722	-0.0547596	-0.114916	0.0143022	6.99431	0.0834621
DLG1	1739	-0.409988	0.0495017	0.0330604	-0.157328	0.0306324	0.0569885	0.0993154	6.75982	0.0851743
FGD4	121512	-0.377951	-0.244412	0.0891251	-0.275269	-0.0179492	-0.0949245	-0.0348213	7.05056	0.085435
IL6ST	3572	-0.45143	-0.0646788	-0.134391	-0.442171	-0.0547516	-0.022882	-0.00311545	6.84281	0.0855006
SNX13	23161	-0.371307	-0.0416457	-0.0626938	-0.329121	-0.0984542	0.0199369	-0.0048929	6.61506	0.0859293
UHRF1BP1L	23074	-0.353971	0.0439035	0.0118289	-0.0485619	0.0823877	-0.00318574	0.0953887	6.50336	0.0863629
COG3	83548	-0.377471	0.0365719	-0.0407096	-0.221325	-0.0111936	0.148859	0.0605508	6.62312	0.0865907
RALGPS2	55103	-0.38103	0.0459556	-0.118577	-0.195322	-0.0873512	-0.107179	0.0716644	5.99536	0.0874095
NR3C2	4306	-0.357851	-0.357314	-0.227156	-0.423356	-0.411679	-0.422826	0.300978	4.88537	0.0875272
CDC27	996	-0.3659	-0.0341126	-0.0274633	-0.217812	0.0345639	-0.0203331	-0.0146236	7.44489	0.0876357
ADH6	130	-0.442181	-0.138563	-0.644522	-0.377355	-0.410558	-0.17657	0.0154619	8.56232	0.0878714
RAPGEF2	9693	-0.312889	-0.104414	-0.112453	-0.223372	-0.176924	-0.283696	0.13295	5.46161	0.0883858
GAB1	2549	-0.328229	-0.0776264	-0.114497	-0.311298	-0.24761	-0.114375	-0.0278306	7.18117	0.0894545
MID1	4281	-0.407079	-0.334554	-0.0765558	-0.239122	-0.222903	-0.422756	-0.0309959	7.56851	0.0899371
MANEA	79694	-0.307642	0.00368343	-0.101899	-0.240366	-0.199412	0.0135548	0.0353793	6.44416	0.0904488
FUS	2521	-0.477499	0.0163777	-0.0241261	-0.135616	-0.0324306	-0.0903681	0.0115372	10.7747	0.0919966
LOC100507203	100507203	-0.59646	-0.360229	-0.319137	-0.69688	-0.473399	-0.513729	-0.106485	7.47629	0.0922469
GTF2I	2969	-0.319089	0.0115659	-0.0156961	-0.170976	-0.0486258	-0.0157511	0.00966146	8.31707	0.092574
TPK1	27010	0.382418	0.226747	0.152111	0.0945726	0.138812	0.286467	0.17438	3.65892	0.0926096
ETNK1	55500	-0.414278	0.00542046	0.10496	-0.0833229	0.138697	0.153975	0.0909765	8.84075	0.092709
AP1S3	130340	-0.864296	-0.183301	-0.239512	-0.589127	-0.1657	-0.521426	-0.0714058	5.46422	0.0927643
TWISTNB	221830	-0.33774	0.0499556	-0.0247482	-0.173817	-0.0174566	0.0515544	0.0554643	5.5218	0.0929173
AMMECR1	9949	-0.525748	0.000502571	-0.00152421	-0.238299	-0.0213721	-0.0961618	0.0295553	5.94871	0.0931793
ZNF226	7769	0.375803	0.22065	0.0757867	0.196857	0.171572	0.280165	0.150101	6.57549	0.0937222
TMEM45B	120224	-0.338675	-0.324377	0.129579	-0.247476	-0.210567	0.0452511	-0.0378332	6.14622	0.0939882
VCAM1	7412	-0.458037	-0.377087	-0.601742	-0.519341	-0.488291	-0.380924	-0.27662	5.74791	0.0946556
EZR	7430	-0.402824	0.0071024	-0.0134386	-0.17324	-0.0033146	-0.0707147	0.0171733	9.1662	0.0953014
HTR2C	3358	-0.342833	-0.572129	-0.126687	-0.366477	-0.633537	-0.323431	0.255197	5.0405	0.0965232
TIMP3	7078	-0.309626	-0.0973866	0.0311939	-0.0507678	-0.0303089	-0.114223	-0.0425745	7.99143	0.0967744
LAMP1	3916	-0.350719	0.0104383	0.0327167	-0.0491829	0.00367396	-0.00141436	0.0128749	9.55422	0.0969748
DHX9	1660	-0.758328	0.051849	-0.0907692	-0.301042	-0.00857662	-0.0852788	0.00360214	8.30777	0.0975391
FBXW11	23291	-0.320348	0.032185	0.0969201	-0.0087936	0.113991	0.102559	0.105775	7.28749	0.0979072
BRCC3	79184	-0.51351	-0.00693663	-0.0409338	-0.270178	-0.0502971	-0.163175	0.0283141	7.57765	0.0985619
PTPLA	9200	-0.374609	-0.546865	-0.251201	-0.0665224	-0.0355619	-0.464594	-0.00681506	7.93219	0.0987566
SOS2	6655	-0.331138	0.0972661	-0.16415	-0.166525	-0.0268269	0.0328917	0.102243	5.09461	0.0988158
GLYATL1	92292	-0.365131	-0.36031	-0.367443	-0.438036	-0.488171	-0.450271	0.0148266	6.85641	0.0988371
PLK4	10733	-0.542489	0.0582997	-0.145193	-0.404967	-0.0287557	-0.119117	0.161375	5.18331	0.0990443
FGL1	2267	0.346581	0.30739	-0.00701074	0.162124	0.142883	0.352811	-0.0442293	10.2329	0.101709
SCAMP1	9522	-0.332873	0.019502	0.118911	-0.0969313	0.0968125	0.0459197	0.132657	6.64145	0.10193
CCDC88A	55704	-0.397493	-0.00531804	-0.16928	-0.309282	-0.0369006	-0.238102	0.183932	5.69807	0.102397
NMRAL1	57407	0.362673	0.197235	0.175352	0.360329	0.216824	0.391045	-0.0805021	5.22891	0.103062
KIAA1462	57608	-0.738251	-0.426744	-0.154743	-0.577958	-0.197662	-0.615587	-0.160458	5.68207	0.103109
FBXL17	64839	0.315918	0.127905	0.26856	0.178346	0.242231	0.268051	0.119542	3.08169	0.104281
SKP2	6502	-0.564594	-0.0988435	-0.0776443	-0.232967	-0.0345763	-0.323708	-0.0224488	9.87936	0.105454
SLC16A10	117247	-0.461974	-0.0819204	-0.241208	-0.411667	-0.42457	-0.24979	0.0431959	7.62246	0.106181
TPR	7175	-0.609421	0.0924899	-0.230622	-0.41922	-0.109218	-0.154557	0.13558	6.78944	0.106924
KRTAP19-1	337882	-0.322801	-0.468219	-0.340198	-0.480557	-0.510855	-0.44517	0.046867	5.11819	0.106936
ZBTB6	10773	-0.357497	0.011118	-0.0218629	-0.165804	-0.0229593	-0.139597	0.0662434	5.22086	0.106996
ZYG11B	79699	-0.468063	0.0600848	-0.107178	-0.285522	-0.0701429	-0.0535324	0.0356702	6.80597	0.107872
ZNF853	54753	0.337896	0.185673	0.0953277	0.353772	0.172924	0.271607	0.0634867	4.44669	0.108302
SLC44A3	126969	-0.709554	-0.326111	0.114572	-0.200768	-0.0459254	-0.32929	-0.10574	7.03679	0.108493
SCYL2	55681	-0.437025	-0.0119976	-0.00526957	-0.318902	-0.0153067	-0.00755176	0.0124608	8.03322	0.110696
STK4	6789	-0.397154	0.0293627	-0.0509683	-0.123413	0.0158036	-0.149406	0.0668367	6.13162	0.111065
DCUN1D1	54165	-0.350284	0.0139363	-0.0754691	-0.229798	-0.034464	-0.082057	-0.000105217	8.33608	0.112362
TRIM23	373	-0.355069	-0.0803182	0.0503395	-0.280456	-0.00348767	-0.0845503	0.0248525	6.99152	0.113238
NUP43	348995	-0.581849	0.0196681	-0.135279	-0.421029	-0.0747529	-0.213804	0.0755941	6.88811	0.113245
HNRNPH1	3187	-0.696963	0.0232483	0.0317572	-0.276349	0.0733915	-0.154363	0.0905721	6.56504	0.113413
CCDC117	150275	-0.347428	0.02546	-0.0197616	-0.120854	0.0180952	0.00073832	-0.0146047	7.64832	0.113798
HIST2H2BE	8349	-0.331935	-0.345835	-0.0115046	-0.333649	-0.136092	-0.329922	-0.0150781	6.94812	0.113928
S100P	6286	0.34341	0.239783	-0.0089285	0.056533	0.125937	0.289209	0.0252187	10.0272	0.116674
TMC6	11322	0.320028	0.180582	0.189945	0.364608	0.35614	0.218688	0.0999403	6.49922	0.116703
YTHDF3	253943	-0.310385	0.00559329	-0.0958175	-0.217826	-0.0106834	-0.0997145	0.00184479	9.04504	0.116727
RBBP4	5928	-0.319343	0.0362303	0.00556294	-0.104557	0.0164607	-0.028019	0.0273708	7.51923	0.116918
REEP3	221035	-0.324442	-0.0170889	-0.0241423	-0.334126	-0.0154055	-0.00755146	0.0666003	7.43408	0.118413
SLC6A16	28968	0.43015	0.07949	0.243345	0.264617	0.286447	0.355607	0.0035411	4.12061	0.120072
SLC16A14	151473	0.508224	0.598103	-0.00735104	0.0771433	-0.063403	0.394174	0.0733357	4.88566	0.120965
ZBED4	9889	-0.306875	-0.110943	-0.0396502	-0.251652	-0.00872339	-0.0909078	-0.0979476	5.89818	0.121447
IQGAP1	8826	-0.371622	0.0570882	-0.00870659	-0.140435	0.0954564	0.046834	0.0430272	7.05164	0.122697
COPA	1314	-0.44708	0.066307	-0.000538295	-0.23263	-0.0392583	0.042552	0.0380079	8.47462	0.122733
KCNC4	3749	0.330749	0.103786	0.369692	0.27208	0.322705	0.216306	0.0977018	3.49892	0.12276
TAF15	8148	-0.40384	0.0524668	-0.0847864	-0.212733	0.0319592	-0.131601	0.0803204	5.77128	0.125658
PRKAB2	5565	-0.342721	0.0285777	-0.129067	-0.298972	-0.138535	-0.077603	0.0290475	6.48391	0.126948
NUP133	55746	-0.303075	0.0232923	0.0202038	-0.0506005	0.0482432	-0.0446604	0.0270748	7.16469	0.127218
LGR5	8549	-0.81931	-0.135511	-0.368678	-0.5194	-0.037641	-0.587946	-0.0376934	7.91219	0.12725
LOC100996578	100996578	-0.323206	-0.201839	-0.0621141	-0.286594	-0.163911	-0.346109	0.0321916	6.70664	0.127633
RGS10	6001	0.449829	0.268991	0.0497718	0.415288	0.424214	0.340677	0.0417358	5.22459	0.128436
SERPING1	710	0.315682	0.162829	-0.11097	0.2444	0.0874569	0.237351	-0.208498	8.40226	0.128498
ZNF317	57693	-0.318494	-0.047571	-0.0898485	-0.273196	-0.0448379	-0.167266	-0.0275182	7.22368	0.131963
HSPA4L	22824	-0.320456	-0.177919	-0.157061	-0.479724	-0.281823	-0.208604	-0.0160229	7.53295	0.132592
MFAP3	4238	-0.317902	-0.025173	-0.111686	-0.288615	0.0213662	-0.133871	0.0173203	7.46877	0.132641
MATN1-AS1	100129196	0.372085	0.167915	0.0963725	0.228826	0.074189	0.378056	-0.0183414	3.45069	0.133316
PUS10	150962	-0.303437	-0.123311	-0.101724	-0.168066	-0.0683783	-0.30223	-0.0151273	6.7194	0.137208
SMC3	9126	-0.35362	0.103504	-0.0762015	-0.149786	-0.00261551	0.000141075	0.0565814	8.42499	0.137219
SRSF11	9295	-0.727879	0.0481284	-0.198516	-0.719572	-0.140735	-0.0110502	0.0605094	6.33242	0.137338
EMC1	23065	-0.356032	0.0536634	0.0246499	-0.143737	0.0626627	-0.0594869	0.0838617	5.80023	0.137884
HECTD1	25831	-0.451857	0.101508	-0.113035	-0.326168	-0.0498969	0.0963651	0.0536538	8.60921	0.137912
LPAR1	1902	0.366794	0.014391	0.332028	0.304185	0.119809	-0.197233	0.0677932	5.13893	0.138601
MGAM	8972	-0.347897	-0.35722	-0.372006	-0.469546	-0.186086	-0.438093	-0.163251	6.65998	0.139184
SLC2A10	81031	-0.333464	-0.487295	-0.451938	-0.391519	-0.326707	0.334983	-0.237789	4.95672	0.139188
SPOCK2	9806	0.38862	0.107655	0.351404	0.383223	0.248551	0.262908	0.148396	5.91318	0.139273
CERS6	253782	-0.593151	0.104585	-0.00375438	-0.407955	-0.0100614	0.0441228	0.105873	6.57097	0.140036
LRP12	29967	0.56169	0.654491	0.480581	0.334762	0.587284	0.624347	0.432616	4.21123	0.140038
VKORC1L1	154807	-0.371526	0.0474581	-0.103345	-0.227677	-0.00308273	-0.132264	0.0444867	7.54611	0.140295
ATP11B	23200	-0.392765	0.0069412	-0.0627482	-0.268986	0.0592366	-0.129196	0.0334852	5.73078	0.142158
ABCD3	5825	-0.328868	0.0271203	-0.0111012	-0.129557	0.00349096	-0.111211	0.0281524	9.54172	0.142442
PDGFRA	5156	0.423529	0.342904	0.675761	0.687412	0.587192	0.457014	-0.0332494	5.75827	0.142832
SMPDL3B	27293	-0.458633	-0.351138	-0.529524	-0.39985	-0.3497	-0.623274	-0.121157	8.41289	0.143613
CCDC132	55610	-0.356383	0.0482202	-0.0449226	-0.358075	-0.0168417	0.0328385	0.102197	4.40138	0.144187
RPUSD3	285367	-0.379837	-0.180498	-0.0641823	-0.23198	-0.119153	-0.359184	-0.049762	6.15326	0.145511
PHACTR2	9749	-0.352017	-0.0404103	-0.188028	-0.369685	0.00927944	-0.176436	0.0126684	5.52441	0.145819
C1orf53	388722	-0.471414	-0.178127	-0.271885	-0.422751	-0.285343	-0.439384	-0.13138	8.5213	0.146102
NDRG2	57447	-0.306922	0.0770841	-0.219921	-0.124748	-0.0412832	-0.0849533	0.0352927	6.76766	0.148179
EMB	133418	0.382109	0.239954	0.00777496	0.273006	0.255296	0.358192	0.0351728	5.4635	0.148644
DDAH1	23576	-0.504249	0.0226394	-0.331046	-0.29251	-0.0900032	-0.233948	-0.0754862	6.96	0.149969
TSPAN12	23554	-0.505178	-0.653744	0.431013	0.17857	0.17065	-0.0587759	0.191393	6.27758	0.149989
PPFIBP1	8496	-0.331912	0.0099782	-0.0368748	-0.305393	0.0127764	-0.11296	0.0878269	5.71024	0.150725
HIP1	3092	0.457505	0.112821	0.297959	0.486339	0.305389	0.464996	-0.168674	5.16231	0.15106
PSPC1	55269	-0.336942	0.0117249	-0.077602	-0.135509	0.0219314	-0.167485	0.00993832	8.3595	0.151209
BVES	11149	-0.380594	-0.117995	0.0818277	-0.255515	-0.0735803	-0.0399313	-0.0913904	4.91403	0.152211
VANGL2	57216	0.32702	0.0763557	0.339077	0.386	0.247315	0.178596	0.088483	5.46161	0.152431
CDCA2	157313	-0.301351	0.0315635	-0.0675812	-0.0712321	0.0101825	-0.151532	0.0396457	7.87128	0.1537
LRMP	4033	-0.387405	-0.296506	-0.172585	-0.254392	-0.218408	-0.520859	-0.0102716	8.28852	0.154076
GUCY1A3	2982	0.766824	0.898171	0.209817	0.194746	0.305603	0.982158	0.114065	4.19544	0.155007
TMEM31	203562	0.406025	0.199168	0.147046	0.332383	0.0254415	0.263739	0.192947	4.06335	0.155253
C18orf54	162681	-0.511069	-0.107289	-0.157554	-0.438455	-0.179822	-0.395577	-0.0347968	5.87518	0.155681
CRISPLD1	83690	-0.365007	-0.575989	0.0733152	-0.0249016	-0.222172	-0.440536	0.117625	6.38298	0.156196
TFG	10342	-0.374046	0.0814106	-0.121496	-0.363173	-0.140839	0.0483012	0.0813289	5.21185	0.156822
CBX5	23468	-0.625706	0.103356	-0.174735	-0.496221	0.00537645	-0.195387	0.139493	6.07317	0.156939
FRMD3	257019	0.401821	0.226865	0.567561	0.0886834	0.213669	0.0395656	0.278628	4.71932	0.161377
PRAP1	118471	0.563657	0.531632	-0.0722404	0.298107	0.213225	0.699129	-0.186202	5.45448	0.163068
MCL1	4170	-0.498012	0.062672	-0.0182477	-0.263534	0.0142535	-0.0161458	-0.0232393	7.81021	0.16322
LRRC31	79782	0.432124	0.33098	0.142105	0.233167	0.340353	0.50956	0.110198	3.82947	0.16428
SCARB2	950	-0.389116	0.0490632	0.0146935	-0.280333	0.00527114	0.0395195	0.0227023	8.40263	0.164431
CXCL5	6374	-0.813877	-0.421349	0.282571	-0.60564	0.00949784	0.17272	-0.214423	6.81472	0.165114
NGEF	25791	-0.304782	0.0170716	-0.312705	-0.238023	-0.365249	-0.0522936	0.0635898	6.50574	0.165884
GNL3L	54552	-0.304661	0.00431836	-0.0654303	-0.148827	0.0277812	-0.190863	0.0456654	7.94395	0.166105
WDR59	79726	-0.335355	0.0255734	-0.0900599	-0.391635	-0.106785	-0.0172348	0.0524502	6.19106	0.168255
RHOB	388	-0.399634	0.0673349	-0.131407	-0.216947	-0.140702	-0.0216092	-0.061133	7.8282	0.168468
CASP2	835	-0.403837	-0.12962	-0.0740988	-0.344047	-0.0528535	-0.315442	-0.0433573	6.48014	0.168792
MBNL1	4154	-0.507613	0.0999508	0.0540752	-0.264454	0.0945667	0.0415015	0.0691855	6.70338	0.169021
PRKCD	5580	0.310932	0.18623	0.101627	0.261522	0.0963308	0.306162	0.115468	5.39236	0.17122
IFT27	11020	-0.373475	-0.498252	-0.476874	-0.446949	-0.601142	-0.509588	-0.238311	5.23134	0.174647
HIST1H3H	8357	-0.562766	-0.2735	-0.108217	-0.375907	-0.0509097	-0.509758	-0.126635	6.41085	0.17505
EIF5A	1984	-0.403323	-0.0287446	-0.0628111	-0.121028	0.021463	-0.220705	-0.0462243	9.9918	0.175153
EPRS	2058	-0.318559	0.0856703	-0.046535	-0.127647	0.00998439	0.0143888	0.00136867	8.74336	0.175288
SMCR8	140775	-0.337539	-0.040336	0.0484918	-0.126582	0.0664418	-0.0316151	-0.0624514	5.95978	0.175462
TFRC	7037	-0.459627	0.0906646	0.120123	-0.122383	0.0954004	0.00411941	0.0859523	8.35916	0.176524
MTHFD2L	441024	-0.408294	-0.127512	0.170536	-0.179354	0.0874761	-0.15206	0.034443	7.3405	0.17788
KIAA0907	22889	-0.3596	0.000943609	-0.0879261	-0.367948	-0.0381474	-0.117194	0.00435715	7.43804	0.178629
COL9A3	1299	0.366392	0.223723	0.136885	0.469214	0.261255	0.43815	-0.0620751	5.25986	0.180671
SAMHD1	25939	-0.443658	0.0145651	-0.128752	-0.2663	-0.0660757	-0.228851	-0.0495166	5.12922	0.181444
MAFF	23764	0.373812	0.230509	0.208702	0.0300139	0.187892	0.428603	0.0779627	7.12711	0.18256
ESCO2	157570	-0.304147	0.0118013	-0.0928083	-0.198974	-0.0231448	-0.168107	-0.00966182	7.23121	0.182578
JAK1	3716	-0.365279	0.0397016	-0.00971079	-0.153889	-0.00971079	-0.0135922	-0.0559212	7.00327	0.182593
SULT1E1	6783	0.726337	0.72726	-0.0299442	0.00779671	-0.0851838	0.616923	0.150617	3.87234	0.183322
STC2	8614	0.525686	0.126952	0.325162	0.257746	0.154778	0.476181	0.151449	6.53693	0.18569
PANX3	116337	0.36252	0.166909	0.0781064	0.0647334	-0.127175	0.260089	0.0644928	3.85647	0.185799
SEP11	55752	-0.354344	0.0631625	-0.0185956	-0.318507	-0.00966877	0.00807481	0.048096	7.66097	0.187226
HIST1H2BC	8347	-0.898048	-0.526243	-0.031409	-0.559099	-0.2642	-0.900281	-0.13872	5.94041	0.187887
SVIL	6840	-0.418523	-0.391572	-0.0328483	-0.0902989	-0.070671	-0.386844	-0.170287	6.07321	0.188759
UHMK1	127933	-0.451167	0.0417861	-0.154733	-0.456386	-0.112701	-0.166863	0.0274685	8.09806	0.190383
PARD6B	84612	-0.513896	0.0370328	0.0296318	-0.355697	0.0571229	-0.0777041	0.00879333	5.67924	0.191705
RPS27	6232	-0.408364	-0.0450049	-0.263537	-0.453575	-0.225375	-0.308313	-0.0280873	6.05827	0.195764
FAM198B	51313	-0.321037	-0.268504	0.102161	-0.233555	-0.0743752	-0.26156	-0.0409945	3.49608	0.196521
LINC00113	54088	0.307731	0.167804	0.0624263	0.25039	0.132821	0.259296	0.145062	2.93075	0.196984
PPTC7	160760	-0.319564	0.183038	0.0497085	-0.0470924	0.143617	0.0926774	0.1737	5.31927	0.198215
