# Supplementary material for: Replication Vesicles are Load- and Choke-Points in the Hepatitis C Virus Lifecycle
Source: PLoS Pathog. 2013 Aug 22;9(8):e1003561. doi: 10.1371/journal.ppat.1003561 (PMC3749965; doi:10.1371/journal.ppat.1003561)
Supplement: Table S3 — Annotation of 355 differentially expressed genes correlating with permissiveness to cellular function categories. Analysis was done using IP (Ingenuity Systems, www.ingenuity.com). The functional analysis identified the biological functions that were most significant to the data set. Molecules from the dataset that met the p-value<0.2 and log fold-change >0.3 or <−0.3 criteria were associated with the biological functions in the Ingenuity Knowledge Base. Right-tailed Fisher's exact test was used to calculate a p-value determining the probability that each biological function assigned to the data set is due to chance alone. Shown are annotations for category and cellular function, together with p-value, number and names of respective molecules. (XLS) [file ppat.1003561.s011.xls]

## Sheet: Sheet0
© 2000-2012 Ingenuity Systems, Inc. All rights reserved.
Category	Functions Annotation	p-Value	Molecules	# Molecules
Cellular Growth and Proliferation	proliferation of cells	3.77E-05	AGR2,AKIRIN2,AQP11,ARHGDIA,BRIP1,BUB1,C8orf4,CASK,CASP2,CASP8,CAV2,CCDC88A,CDC27,CDKN2AIP,CHRM3,CHST11,CTSZ,CXCL5,CYP2B6,DDAH1,DLG1,DSG3,DUSP4,DUSP5,EIF5A,EML4,EPAS1,EPCAM,ERAP1,EZR,FBXW11,FOXF2,FSCN1,GAB1,GTF2I,HIP1,HOXA1,IFIT3,IGF2BP3,IL1RN,IL6R,IL6ST,JAK1,LEF1,LIMA1,LPAR1,LRRN1,MAFF,MAP3K2,MAPK12,MCL1,MDM4,NDRG2,NFATC1,NFIC,NOX4,NR3C2,NR5A2,NRG3,NRG4,ODZ1,OSMR,PANX3,PCYOX1,PDGFRA,PEG10,PIK3CB,…	114
Cellular Movement	cell movement	8.42E-05	AGR2,APOB,CASP8,CCDC88A,CHRM3,CTSE,CTSZ,CXCL5,DNM1,DSG3,EPAS1,ERAP1,EZR,FGD4,FSCN1,GAB1,GUCY1A3,HOXA1,HP,IL1RN,IL6R,IL6ST,IQGAP1,JAK1,LEF1,LIMA1,LPAR1,MAP2,MAP3K2,MAPK12,MPP1,NDRG2,NFATC1,NFIC,NOX4,NR3C2,OSMR,PARD6B,PDGFRA,PIK3CB,PIP5K1A,PITX2,PLA2G4A,PLTP,PRAP1,PRKCD,PRLR,RABGEF1,RAPGEF2,RGS10,RHOB,RUNX1,RUNX2,S100A10,S100P,SEMA3F,SERPING1,SKP2,SPA17,STK4,SULT1E1,TFF2,THBS4,TIMP3,TNFSF10,TPR,TUB…	71
Organismal Injury and Abnormalities	pain of hindpaw	8.84E-05	IL6R,IL6ST,KCNC4	3
Endocrine System Disorders	experimentally-induced diabetes	1.20E-04	ABCD3,DDAH1,IL1RN,NOX4,PRKCD,RHOB,S100A10,SERPING1,TF	9
Gastrointestinal Disease	experimentally-induced diabetes	1.20E-04	ABCD3,DDAH1,IL1RN,NOX4,PRKCD,RHOB,S100A10,SERPING1,TF	9
Metabolic Disease	experimentally-induced diabetes	1.20E-04	ABCD3,DDAH1,IL1RN,NOX4,PRKCD,RHOB,S100A10,SERPING1,TF	9
Cell Death and Survival	delay in cell death of tumor cell lines	3.63E-04	CASP2,LEF1,RUNX1,TNFSF10	4
Cellular Development	hematopoiesis in embryo	3.72E-04	CASP8,LFNG,RAPGEF2,RUNX1,STK4,TFRC	6
Embryonic Development	hematopoiesis in embryo	3.72E-04	CASP8,LFNG,RAPGEF2,RUNX1,STK4,TFRC	6
Hematological System Development and Function	hematopoiesis in embryo	3.72E-04	CASP8,LFNG,RAPGEF2,RUNX1,STK4,TFRC	6
Hematopoiesis	hematopoiesis in embryo	3.72E-04	CASP8,LFNG,RAPGEF2,RUNX1,STK4,TFRC	6
Organismal Development	hematopoiesis in embryo	3.72E-04	CASP8,LFNG,RAPGEF2,RUNX1,STK4,TFRC	6
Cell Death and Survival	apoptosis of salivary gland cell lines	4.38E-04	PRKCD,RBBP4	2
Embryonic Development	attachment of blastocyst	4.38E-04	IL1RN,MCL1	2
Organismal Development	attachment of blastocyst	4.38E-04	IL1RN,MCL1	2
Cancer	transformation of fibroblast cell lines	4.46E-04	CASP8,CHRM3,GAB1,HTR2C,NFATC1,PDGFRA,PIK3CB,PRKCD,RHOB,RUNX1,SMC3,SOS2,STYK1,TAF15,TFG,TPR	16
Cellular Movement	invasion of prostate cancer cell lines	4.90E-04	AGR2,EZR,FSCN1,LEF1,LPAR1,PRKCD,TNFSF10	7
Cellular Growth and Proliferation	proliferation of tumor cell lines	4.96E-04	AKIRIN2,BUB1,CASP2,CASP8,CHRM3,CYP2B6,DUSP4,DUSP5,EIF5A,EPCAM,FSCN1,GAB1,GTF2I,HOXA1,IGF2BP3,IL1RN,IL6R,IL6ST,JAK1,LEF1,LRRN1,MAPK12,MDM4,NDRG2,NOX4,NR5A2,NRG3,NRG4,PDGFRA,PIK3CB,PLA2G4A,PRKCD,PRLR,RAPGEF2,RHOB,RUNX1,RUNX2,S100A10,SEL1L,SKP2,SP1,SPAST,SULT1E1,TAF9B,TF,TFRC,TIMP3,TNFSF10,TNIK,VCAN,WWOX	51
Cellular Development	proliferation of tumor cell lines	4.96E-04	AKIRIN2,BUB1,CASP2,CASP8,CHRM3,CYP2B6,DUSP4,DUSP5,EIF5A,EPCAM,FSCN1,GAB1,GTF2I,HOXA1,IGF2BP3,IL1RN,IL6R,IL6ST,JAK1,LEF1,LRRN1,MAPK12,MDM4,NDRG2,NOX4,NR5A2,NRG3,NRG4,PDGFRA,PIK3CB,PLA2G4A,PRKCD,PRLR,RAPGEF2,RHOB,RUNX1,RUNX2,S100A10,SEL1L,SKP2,SP1,SPAST,SULT1E1,TAF9B,TF,TFRC,TIMP3,TNFSF10,TNIK,VCAN,WWOX	51
Cell Death and Survival	apoptosis of gonadal cell lines	5.89E-04	CASP8,MCL1,S100A10,SGMS2,STK4,TFRC	6
Cellular Assembly and Organization	cohesion of sister chromatids	7.03E-04	ESCO1,ESCO2,NIPBL,SMC3	4
Cell Death and Survival	apoptosis of lymphoma cell lines	7.91E-04	ARHGDIA,CASP2,CASP8,CBX5,DNM1,EZR,JAK1,MCL1,RUNX1,TNFSF10,WWOX	11
Cellular Movement	migration of cells	9.19E-04	APOB,CASP8,CCDC88A,CHRM3,CTSE,CTSZ,CXCL5,EPAS1,ERAP1,EZR,FSCN1,GAB1,GUCY1A3,HOXA1,HP,IL1RN,IL6R,IL6ST,IQGAP1,JAK1,LEF1,LIMA1,LPAR1,MAP2,MAP3K2,MAPK12,MPP1,NDRG2,NFATC1,NFIC,NOX4,NR3C2,OSMR,PARD6B,PDGFRA,PIK3CB,PIP5K1A,PITX2,PRAP1,PRKCD,PRLR,RABGEF1,RAPGEF2,RHOB,RUNX1,RUNX2,S100A10,S100P,SEMA3F,SERPING1,SKP2,STK4,TFF2,THBS4,TIMP3,TNFSF10,TUBB2B,UHMK1,VCAM1,VCAN,WWOX	61
Cell Death and Survival	cell death of lymphoma cell lines	9.24E-04	ARHGDIA,CASP2,CASP8,CBX5,DNM1,EZR,JAK1,LEF1,MCL1,RUNX1,TNFSF10,WWOX	12
Cellular Development	hematopoiesis of bone marrow	9.83E-04	IL6R,IL6ST,LFNG,MCL1,MDM4	5
Embryonic Development	hematopoiesis of bone marrow	9.83E-04	IL6R,IL6ST,LFNG,MCL1,MDM4	5
Hematological System Development and Function	hematopoiesis of bone marrow	9.83E-04	IL6R,IL6ST,LFNG,MCL1,MDM4	5
Hematopoiesis	hematopoiesis of bone marrow	9.83E-04	IL6R,IL6ST,LFNG,MCL1,MDM4	5
Organismal Development	hematopoiesis of bone marrow	9.83E-04	IL6R,IL6ST,LFNG,MCL1,MDM4	5
Lymphoid Tissue Structure and Development	hematopoiesis of bone marrow	9.83E-04	IL6R,IL6ST,LFNG,MCL1,MDM4	5
Organ Development	hematopoiesis of bone marrow	9.83E-04	IL6R,IL6ST,LFNG,MCL1,MDM4	5
Tissue Development	hematopoiesis of bone marrow	9.83E-04	IL6R,IL6ST,LFNG,MCL1,MDM4	5
Cell Morphology	cell polarity formation	1.08E-03	DLG1,EXOC4,EZR,FZD3,PARD6B,VANGL2	6
Lipid Metabolism	accumulation of lipid	1.16E-03	APOB,CERS6,EPAS1,GALC,IL1RN,LAMP1,LPAR1,PIK3CB,PIP5K1A,PLA2G4A,PLTP,RETSAT,SGMS2,SULT1E1,UGT8	15
Molecular Transport	accumulation of lipid	1.16E-03	APOB,CERS6,EPAS1,GALC,IL1RN,LAMP1,LPAR1,PIK3CB,PIP5K1A,PLA2G4A,PLTP,RETSAT,SGMS2,SULT1E1,UGT8	15
Small Molecule Biochemistry	accumulation of lipid	1.16E-03	APOB,CERS6,EPAS1,GALC,IL1RN,LAMP1,LPAR1,PIK3CB,PIP5K1A,PLA2G4A,PLTP,RETSAT,SGMS2,SULT1E1,UGT8	15
Developmental Disorder	Cornelia de Lange syndrome	1.30E-03	NIPBL,SMC3	2
Hereditary Disorder	Cornelia de Lange syndrome	1.30E-03	NIPBL,SMC3	2
Cardiovascular Disease	early-onset preeclampsia	1.30E-03	CASP8,MCL1	2
Cellular Function and Maintenance	endocytosis by fibroblasts	1.30E-03	DNM1,PLA2G4A	2
Cancer	extraskeletal myxoid chondrosarcoma	1.30E-03	TAF15,TFG	2
Connective Tissue Disorders	extraskeletal myxoid chondrosarcoma	1.30E-03	TAF15,TFG	2
Skeletal and Muscular Disorders	extraskeletal myxoid chondrosarcoma	1.30E-03	TAF15,TFG	2
Cell Morphology	pH of endosomes	1.30E-03	DNM1,MCOLN3	2
Cellular Growth and Proliferation	colony formation of cells	1.38E-03	EPAS1,EPCAM,EZR,IL1RN,IL6R,IL6ST,LIMA1,MDM4,NFATC1,PDGFRA,PLK4,PPP1R15A,RHOB,RUNX1,RUNX2,S100A10,SEL1L,SEMA3F,SMC3,SP1,TFG,TNFSF10	22
Cell Death and Survival	anoikis of tumor cell lines	1.41E-03	CASP8,MCL1,PRKCD,RHOB,TNFSF10	5
Cell Death and Survival	cell death of tumor cell lines	1.44E-03	AGR2,APOB,ARHGDIA,ATG10,CASP2,CASP8,CBX5,CDCA2,CERS6,CSTA,DNM1,DUSP4,EPAS1,EZR,GAB1,HIP1,HOXA1,IL17D,IL1RN,IL6ST,JAK1,LAMP1,LEF1,LGR5,MAPK12,MCL1,MCOLN3,MDM4,NOX4,NR3C2,PIK3CB,PLA2G4A,PPP1R15A,PRKCD,PUS10,RAPGEF2,RHOB,RUNX1,SEMA3F,SGMS2,SKP2,SLC29A2,SP1,STK4,TF,TFRC,TIMP3,TNFSF10,VCAN,WWOX	50
Lipid Metabolism	mobilization of lipid	1.44E-03	APOB,IL6ST,PLA2G4A,PLTP	4
Small Molecule Biochemistry	mobilization of lipid	1.44E-03	APOB,IL6ST,PLA2G4A,PLTP	4
Endocrine System Disorders	mucinous ovarian cancer	1.44E-03	CASP2,EPCAM,PRLR,TIMP3	4
Cancer	mucinous ovarian cancer	1.44E-03	CASP2,EPCAM,PRLR,TIMP3	4
Reproductive System Disease	mucinous ovarian cancer	1.44E-03	CASP2,EPCAM,PRLR,TIMP3	4
Cell Death and Survival	apoptosis of leukemia cells	1.56E-03	CASP2,CASP8,LPAR1,PRKCD,RUNX1,TNFSF10	6
Tumor Morphology	apoptosis of leukemia cells	1.56E-03	CASP2,CASP8,LPAR1,PRKCD,RUNX1,TNFSF10	6
Endocrine System Disorders	streptozotocin-induced diabetes	1.74E-03	IL1RN,NOX4,PRKCD	3
Gastrointestinal Disease	streptozotocin-induced diabetes	1.74E-03	IL1RN,NOX4,PRKCD	3
Metabolic Disease	streptozotocin-induced diabetes	1.74E-03	IL1RN,NOX4,PRKCD	3
Cell Morphology	permeabilization of mitochondria	1.96E-03	CASP2,CASP8,MCL1,PRKCD,TNFSF10	5
Lipid Metabolism	concentration of sphingomyelin	1.96E-03	PLA2G4A,PLTP,PRKCD,SGMS2	4
Molecular Transport	concentration of sphingomyelin	1.96E-03	PLA2G4A,PLTP,PRKCD,SGMS2	4
Small Molecule Biochemistry	concentration of sphingomyelin	1.96E-03	PLA2G4A,PLTP,PRKCD,SGMS2	4
Cellular Development	hematopoiesis of bone marrow cells	1.96E-03	IL6R,IL6ST,LFNG,MCL1	4
Embryonic Development	hematopoiesis of bone marrow cells	1.96E-03	IL6R,IL6ST,LFNG,MCL1	4
Hematological System Development and Function	hematopoiesis of bone marrow cells	1.96E-03	IL6R,IL6ST,LFNG,MCL1	4
Hematopoiesis	hematopoiesis of bone marrow cells	1.96E-03	IL6R,IL6ST,LFNG,MCL1	4
Organismal Development	hematopoiesis of bone marrow cells	1.96E-03	IL6R,IL6ST,LFNG,MCL1	4
Lymphoid Tissue Structure and Development	hematopoiesis of bone marrow cells	1.96E-03	IL6R,IL6ST,LFNG,MCL1	4
Organ Development	hematopoiesis of bone marrow cells	1.96E-03	IL6R,IL6ST,LFNG,MCL1	4
Tissue Development	hematopoiesis of bone marrow cells	1.96E-03	IL6R,IL6ST,LFNG,MCL1	4
Organ Morphology	dilation of renal tubule	2.23E-03	ARHGDIA,SEC63,SKP2	3
Renal and Urological System Development and Function	dilation of renal tubule	2.23E-03	ARHGDIA,SEC63,SKP2	3
Lipid Metabolism	accumulation of galactosylceramide	2.56E-03	GALC,UGT8	2
Molecular Transport	accumulation of galactosylceramide	2.56E-03	GALC,UGT8	2
Small Molecule Biochemistry	accumulation of galactosylceramide	2.56E-03	GALC,UGT8	2
Cell Death and Survival	apoptosis of acute lymphoid leukemia blast cells	2.56E-03	CASP2,PRKCD	2
Tumor Morphology	apoptosis of acute lymphoid leukemia blast cells	2.56E-03	CASP2,PRKCD	2
Cell Death and Survival	apoptosis of adenocarcinoma cell lines	2.56E-03	MCL1,TNFSF10	2
Cell Death and Survival	apoptosis of carcinoma	2.56E-03	MCL1,TNFSF10	2
Cancer	apoptosis of carcinoma	2.56E-03	MCL1,TNFSF10	2
Cell Death and Survival	apoptosis of follicular B-cell lymphoma cells	2.56E-03	CASP8,TNFSF10	2
Tumor Morphology	apoptosis of follicular B-cell lymphoma cells	2.56E-03	CASP8,TNFSF10	2
Cellular Development	arrest in differentiation of myeloid cells	2.56E-03	CASP8,RUNX1	2
Hematological System Development and Function	arrest in differentiation of myeloid cells	2.56E-03	CASP8,RUNX1	2
Hematopoiesis	arrest in differentiation of myeloid cells	2.56E-03	CASP8,RUNX1	2
Cellular Assembly and Organization	breakage of microtubules	2.56E-03	MAP2,SPAST	2
Cellular Function and Maintenance	breakage of microtubules	2.56E-03	MAP2,SPAST	2
Cellular Compromise	breakage of microtubules	2.56E-03	MAP2,SPAST	2
Cell Death and Survival	delay in cell death of lymphoma cell lines	2.56E-03	LEF1,RUNX1	2
Metabolic Disease	hypobetalipoproteinemia	2.56E-03	APOB,SAR1B	2
Developmental Disorder	hypobetalipoproteinemia	2.56E-03	APOB,SAR1B	2
Hereditary Disorder	hypobetalipoproteinemia	2.56E-03	APOB,SAR1B	2
Hematological Disease	hypobetalipoproteinemia	2.56E-03	APOB,SAR1B	2
Cell Cycle	initiation of S phase of fibroblasts	2.56E-03	GAB1,SKP2	2
Connective Tissue Development and Function	initiation of S phase of fibroblasts	2.56E-03	GAB1,SKP2	2
Organismal Injury and Abnormalities	spongiosis	2.56E-03	DSG3,PPP1R15A	2
Dermatological Diseases and Conditions	spongiosis	2.56E-03	DSG3,PPP1R15A	2
Cellular Assembly and Organization	formation of lamellipodia	2.75E-03	CCDC88A,EZR,FGD4,GAB1,LPAR1,MAP2,PHLDB2,PIP5K1A,RHOB	9
Cell Morphology	formation of lamellipodia	2.75E-03	CCDC88A,EZR,FGD4,GAB1,LPAR1,MAP2,PHLDB2,PIP5K1A,RHOB	9
Cellular Function and Maintenance	formation of lamellipodia	2.75E-03	CCDC88A,EZR,FGD4,GAB1,LPAR1,MAP2,PHLDB2,PIP5K1A,RHOB	9
Cancer	solid tumor	2.77E-03	A1BG,ABCD3,AGR2,ARHGDIA,BRIP1,BUB1,CASP2,CASP8,CCDC88A,CDC27,CHRM3,DSG3,DUSP4,DUSP5,ENPP4,EPAS1,EPCAM,EZR,FGD4,FGL1,FOXF2,FRMD3,FSCN1,FZD3,GUCY1A3,HIP1,HIST1H3A (includes others),HNRNPH1,HP,IFIT1,IFIT3,IGF2BP3,IL1RN,IL6R,IQGAP1,JAK1,LEF1,LGR5,LIMA1,LPAR1,MBNL1,MCL1,MDM4,MPP1,NFATC1,NR5A2,NUP43,OSMR,PAICS,PDGFRA,PIK3CB,PITX2,PLK4,PRKCD,PRLR,RASSF9,RBBP4,RUNX1,RUNX2,S100A10,S100P,SCAMP1,SEC63,SEMA3…	86
Cancer	cell transformation	2.78E-03	CASP2,CASP8,CHRM3,GAB1,HIP1,HTR2C,IL1RN,MAPK12,MDM4,NFATC1,PDGFRA,PIK3CB,PRKCD,RHOB,RUNX1,SKP2,SMC3,SOS2,STYK1,TAF15,TFG,TPR	22
Cancer	genital tumor	2.80E-03	AGR2,BRIP1,CASP2,CASP8,CHRM3,DUSP4,EPCAM,FZD3,HIP1,HNRNPH1,HP,IGF2BP3,JAK1,LEF1,LGR5,LPAR1,MCL1,PDGFRA,PIK3CB,PITX2,PRKCD,PRLR,RASSF9,RBBP4,RUNX2,S100P,SEL1L,SERPING1,SKP2,SPOCK2,STK4,TF,TIMP3,TUBB2B,VCAM1,VCAN	36
Reproductive System Disease	genital tumor	2.80E-03	AGR2,BRIP1,CASP2,CASP8,CHRM3,DUSP4,EPCAM,FZD3,HIP1,HNRNPH1,HP,IGF2BP3,JAK1,LEF1,LGR5,LPAR1,MCL1,PDGFRA,PIK3CB,PITX2,PRKCD,PRLR,RASSF9,RBBP4,RUNX2,S100P,SEL1L,SERPING1,SKP2,SPOCK2,STK4,TF,TIMP3,TUBB2B,VCAM1,VCAN	36
Cell-To-Cell Signaling and Interaction	activation of connective tissue cells	2.88E-03	IL1RN,IL6R,IL6ST,LHX2,RUNX2,SP1,VCAM1,WWOX	8
Embryonic Development	development of face	2.92E-03	LEF1,NFIC,NIPBL,PDGFRA,PITX2	5
Organismal Development	development of face	2.92E-03	LEF1,NFIC,NIPBL,PDGFRA,PITX2	5
Cancer	carcinoma	3.03E-03	A1BG,ABCD3,AGR2,ARHGDIA,BRIP1,BUB1,CASP2,CASP8,CCDC88A,CDC27,CHRM3,DSG3,DUSP4,DUSP5,ENPP4,EPAS1,EPCAM,EZR,FGD4,FGL1,FOXF2,FRMD3,FSCN1,FZD3,GUCY1A3,HIP1,HIST1H3A (includes others),HNRNPH1,HP,IFIT1,IFIT3,IGF2BP3,IL1RN,IL6R,IQGAP1,JAK1,LEF1,LGR5,LIMA1,LPAR1,MBNL1,MCL1,MDM4,MPP1,NFATC1,NR5A2,NUP43,OSMR,PAICS,PDGFRA,PIK3CB,PITX2,PLK4,PRKCD,PRLR,RASSF9,RBBP4,RUNX1,RUNX2,S100A10,S100P,SCAMP1,SEC63,SEMA3…	84
Cardiovascular System Development and Function	development of vasculature	3.17E-03	LEF1,PDGFRA,RAPGEF2,RHOB,RUNX1,STK4,TIMP3	7
Cancer	tumorigenesis of melanoma cell lines	3.44E-03	AKIRIN2,EPAS1,NOX4	3
Cancer	neoplasia of tumor cell lines	3.72E-03	AKIRIN2,CASP8,CCDC88A,EPAS1,EPCAM,NOX4,PDGFRA,PRKCD,PRLR,TIMP3,WWOX	11
Cellular Movement	invasion of tumor cell lines	3.85E-03	AGR2,CBX5,CCDC88A,EPCAM,EZR,FSCN1,LEF1,LPAR1,MAPK12,PRKCD,S100A10,S100P,SEL1L,SEMA3F,SKP2,SP1,TFF2,TIMP3,TNFSF10,VCAN,WWOX	21
Hereditary Disorder	Rett Syndrome	3.94E-03	AUTS2,DUSP4,ERAP1,HTR2C,PTPLA,RHOB,SVIL,TAF9B	8
Neurological Disease	Rett Syndrome	3.94E-03	AUTS2,DUSP4,ERAP1,HTR2C,PTPLA,RHOB,SVIL,TAF9B	8
Cancer	epithelial neoplasia	3.99E-03	A1BG,ABCD3,AGR2,ARHGDIA,BRIP1,BUB1,CASP2,CASP8,CCDC88A,CDC27,CHRM3,DSG3,DUSP4,DUSP5,ENPP4,EPAS1,EPCAM,EZR,FGD4,FGL1,FOXF2,FRMD3,FSCN1,FZD3,GUCY1A3,HIP1,HIST1H3A (includes others),HNRNPH1,HP,IFIT1,IFIT3,IGF2BP3,IL1RN,IL6R,IL6ST,IQGAP1,JAK1,LEF1,LGR5,LIMA1,LPAR1,MBNL1,MCL1,MDM4,MPP1,NDRG2,NFATC1,NR3C2,NR5A2,NUP43,OSMR,PAICS,PDGFRA,PIK3CB,PITX2,PLK4,PRKCD,PRLR,RASSF9,RBBP4,RUNX1,RUNX2,S100A10,S100P,…	87
Cell Death and Survival	apoptosis of tumor cell lines	4.12E-03	ARHGDIA,ATG10,CASP2,CASP8,CBX5,CDCA2,CERS6,CSTA,DNM1,DUSP4,EPAS1,EZR,GAB1,HOXA1,IL17D,IL6ST,JAK1,LGR5,MAPK12,MCL1,MDM4,NOX4,NR3C2,PIK3CB,PPP1R15A,PRKCD,PUS10,RAPGEF2,RHOB,RUNX1,SEMA3F,SGMS2,SKP2,SP1,STK4,TF,TFRC,TIMP3,TNFSF10,VCAN,WWOX	41
Cellular Compromise	acidification of endosomes	4.20E-03	AQP11,MCOLN3	2
Cell Death and Survival	apoptosis of Hodgkin and Reed-Sternberg cells	4.20E-03	CASP8,TNFSF10	2
Tumor Morphology	apoptosis of Hodgkin and Reed-Sternberg cells	4.20E-03	CASP8,TNFSF10	2
Cellular Development	arrest in differentiation of leukemia cells	4.20E-03	CASP8,RUNX1	2
Cancer	arrest in differentiation of leukemia cells	4.20E-03	CASP8,RUNX1	2
Tumor Morphology	arrest in differentiation of leukemia cells	4.20E-03	CASP8,RUNX1	2
Cell Cycle	cell cycle progression of oocytes	4.20E-03	GAB1,TPR	2
Reproductive System Development and Function	cell cycle progression of oocytes	4.20E-03	GAB1,TPR	2
Cellular Development	differentiation of odontoblasts	4.20E-03	NFIC,RUNX2	2
Connective Tissue Development and Function	differentiation of odontoblasts	4.20E-03	NFIC,RUNX2	2
Cancer	tumorigenesis of papillary carcinoma	4.20E-03	TPR,WWOX	2
Cellular Function and Maintenance	endocytosis	4.21E-03	CAV2,DNM1,EZR,HIP1,HP,PIK3CB,PIP5K1A,PLA2G4A,RABGEF1,RHOB,SCAMP1,SCARB2,TNFSF10	13
Cancer	prostate cancer	4.22E-03	AGR2,CASP8,CHRM3,HIP1,HNRNPH1,JAK1,LEF1,LPAR1,MCL1,PDGFRA,PIK3CB,PITX2,PRKCD,RBBP4,RUNX2,SEL1L,SERPING1,SKP2,SPOCK2,STK4,TIMP3,TUBB2B,VCAN	23
Reproductive System Disease	prostate cancer	4.22E-03	AGR2,CASP8,CHRM3,HIP1,HNRNPH1,JAK1,LEF1,LPAR1,MCL1,PDGFRA,PIK3CB,PITX2,PRKCD,RBBP4,RUNX2,SEL1L,SERPING1,SKP2,SPOCK2,STK4,TIMP3,TUBB2B,VCAN	23
Cancer	neoplasia of cells	4.28E-03	AGR2,AKIRIN2,CASP8,CCDC88A,EPAS1,EPCAM,NOX4,PDGFRA,PRKCD,PRLR,RHOB,RUNX1,RUNX2,TIMP3,WWOX	15
Lipid Metabolism	phospholipid flip-flop of phosphatidylserine	4.28E-03	CASP2,CASP8,PLA2G4A,TNFSF10	4
Small Molecule Biochemistry	phospholipid flip-flop of phosphatidylserine	4.28E-03	CASP2,CASP8,PLA2G4A,TNFSF10	4
Cell Death and Survival	apoptosis of embryonic cell lines	4.33E-03	CASP2,CASP8,MCL1,MCOLN3,PITX2,PPP1R15A,STK4,TFRC,TNFSF10,ZNF512B	10
Embryonic Development	apoptosis of embryonic cell lines	4.33E-03	CASP2,CASP8,MCL1,MCOLN3,PITX2,PPP1R15A,STK4,TFRC,TNFSF10,ZNF512B	10
Cellular Growth and Proliferation	proliferation of melanoma cell lines	4.35E-03	AKIRIN2,IL1RN,IL6R,JAK1,NOX4,RAPGEF2,TNFSF10,VCAN	8
Cellular Development	proliferation of melanoma cell lines	4.35E-03	AKIRIN2,IL1RN,IL6R,JAK1,NOX4,RAPGEF2,TNFSF10,VCAN	8
Reproductive System Development and Function	development of reproductive system	4.66E-03	ANKRD7,APOB,ARHGDIA,DLG1,EPAS1,FOXF2,GAB1,HIP1,HSPA4L,LAMP1,LFNG,NIPBL,PDGFRA,PEG10,PIK3CB,PRLR,SKP2,SP1,SPA17,STK4,TF,TSGA10,UGT8,VCAM1	24
Developmental Disorder	neural tube defect	4.75E-03	APOB,HECTD1,LPAR1,MDM4,PDGFRA,PITX2,RAPGEF2,VANGL2,ZIC2	9
Neurological Disease	neural tube defect	4.75E-03	APOB,HECTD1,LPAR1,MDM4,PDGFRA,PITX2,RAPGEF2,VANGL2,ZIC2	9
Cellular Development	hematopoiesis of hematopoietic progenitor cells	4.79E-03	IL6R,IL6ST,LFNG,RUNX1	4
Hematological System Development and Function	hematopoiesis of hematopoietic progenitor cells	4.79E-03	IL6R,IL6ST,LFNG,RUNX1	4
Hematopoiesis	hematopoiesis of hematopoietic progenitor cells	4.79E-03	IL6R,IL6ST,LFNG,RUNX1	4
Cellular Movement	cell movement of macrophages	4.93E-03	CCDC88A,CTSE,EPAS1,IL1RN,NR3C2,PIK3CB,PRKCD,RHOB,S100A10,SERPING1,TIMP3,TNFSF10	12
Hematological System Development and Function	cell movement of macrophages	4.93E-03	CCDC88A,CTSE,EPAS1,IL1RN,NR3C2,PIK3CB,PRKCD,RHOB,S100A10,SERPING1,TIMP3,TNFSF10	12
Immune Cell Trafficking	cell movement of macrophages	4.93E-03	CCDC88A,CTSE,EPAS1,IL1RN,NR3C2,PIK3CB,PRKCD,RHOB,S100A10,SERPING1,TIMP3,TNFSF10	12
Inflammatory Response	cell movement of macrophages	4.93E-03	CCDC88A,CTSE,EPAS1,IL1RN,NR3C2,PIK3CB,PRKCD,RHOB,S100A10,SERPING1,TIMP3,TNFSF10	12
Embryonic Development	branching morphogenesis of vasculature	4.99E-03	RUNX1,STK4,TIMP3	3
Cardiovascular System Development and Function	branching morphogenesis of vasculature	4.99E-03	RUNX1,STK4,TIMP3	3
Cell-To-Cell Signaling and Interaction	response of macrophage cancer cell lines	4.99E-03	MCL1,PIP5K1A,PRKCD	3
Cancer	transformation of B-lymphocyte derived cell lines	4.99E-03	HIP1,PDGFRA,STYK1	3
Embryonic Development	development of bone marrow	5.03E-03	IL1RN,IL6R,IL6ST,LFNG,MCL1,MDM4,NFATC1,TNFSF10	8
Organismal Development	development of bone marrow	5.03E-03	IL1RN,IL6R,IL6ST,LFNG,MCL1,MDM4,NFATC1,TNFSF10	8
Lymphoid Tissue Structure and Development	development of bone marrow	5.03E-03	IL1RN,IL6R,IL6ST,LFNG,MCL1,MDM4,NFATC1,TNFSF10	8
Organ Development	development of bone marrow	5.03E-03	IL1RN,IL6R,IL6ST,LFNG,MCL1,MDM4,NFATC1,TNFSF10	8
Tissue Development	development of bone marrow	5.03E-03	IL1RN,IL6R,IL6ST,LFNG,MCL1,MDM4,NFATC1,TNFSF10	8
Lipid Metabolism	release of lipid	5.15E-03	CAV2,CHRM3,HTR2C,IL1RN,NR5A2,PLA2G4A,PLTP,PRKCD,RABGEF1,S100A10,TNFSF10	11
Molecular Transport	release of lipid	5.15E-03	CAV2,CHRM3,HTR2C,IL1RN,NR5A2,PLA2G4A,PLTP,PRKCD,RABGEF1,S100A10,TNFSF10	11
Small Molecule Biochemistry	release of lipid	5.15E-03	CAV2,CHRM3,HTR2C,IL1RN,NR5A2,PLA2G4A,PLTP,PRKCD,RABGEF1,S100A10,TNFSF10	11
Digestive System Development and Function	development of digestive system	5.17E-03	DLG1,FOXF2,HP,IL6R,LEF1,MDM4,NFIC,NIPBL,NRG4,PDGFRA,PITX2,RAPGEF2,RUNX1,RUNX2,SP1,VANGL2	16
Hematological Disease	blood protein disorder	5.24E-03	ARHGDIA,CASP8,CDC27,DUSP4,EXOC4,GTF2I,IFIT3,JAK1,LAMP1,OSMR,RUNX2,TF,TNIK,USP10	14
Cell Death and Survival	cell death of carcinoma cell lines	5.67E-03	CASP2,CASP8,GAB1,IL6ST,MCL1,MDM4,PRKCD,RHOB,SKP2,TNFSF10	10
Organismal Development	vasculogenesis	5.75E-03	APOB,CAV2,DDAH1,DLG1,EPAS1,ERAP1,GAB1,GUCY1A3,HOXA1,LEF1,MDM4,NOX4,PDGFRA,PITX2,PLA2G4A,PRKCD,RAPGEF2,RHOB,RUNX1,RUNX2,SEMA3F,SKP2,STK4,THBS4,TIMP3,TNFSF10,VCAM1	27
Cardiovascular System Development and Function	vasculogenesis	5.75E-03	APOB,CAV2,DDAH1,DLG1,EPAS1,ERAP1,GAB1,GUCY1A3,HOXA1,LEF1,MDM4,NOX4,PDGFRA,PITX2,PLA2G4A,PRKCD,RAPGEF2,RHOB,RUNX1,RUNX2,SEMA3F,SKP2,STK4,THBS4,TIMP3,TNFSF10,VCAM1	27
Skeletal and Muscular System Development and Function	contractility of smooth muscle	5.89E-03	CHRM3,DLG1,SULF2	3
Lipid Metabolism	accumulation of sphingolipid	5.94E-03	CERS6,GALC,PLA2G4A,UGT8	4
Molecular Transport	accumulation of sphingolipid	5.94E-03	CERS6,GALC,PLA2G4A,UGT8	4
Small Molecule Biochemistry	accumulation of sphingolipid	5.94E-03	CERS6,GALC,PLA2G4A,UGT8	4
Cancer	tumorigenesis of tumor cell lines	6.06E-03	AKIRIN2,EPAS1,EPCAM,NOX4,PRKCD,PRLR,TIMP3,WWOX	8
Cell Death and Survival	anoikis of lung cancer cell lines	6.22E-03	PRKCD,RHOB	2
Neurological Disease	degradation of myelin sheath	6.22E-03	GALC,SERPING1	2
Nervous System Development and Function	degradation of myelin sheath	6.22E-03	GALC,SERPING1	2
Cellular Development	differentiation of colony-forming erythroid cells	6.22E-03	PDGFRA,RUNX1	2
Hematological System Development and Function	differentiation of colony-forming erythroid cells	6.22E-03	PDGFRA,RUNX1	2
Hematopoiesis	differentiation of colony-forming erythroid cells	6.22E-03	PDGFRA,RUNX1	2
Organ Morphology	dilation of collecting tubule	6.22E-03	ARHGDIA,SEC63	2
Renal and Urological System Development and Function	dilation of collecting tubule	6.22E-03	ARHGDIA,SEC63	2
Cellular Movement	infiltration by natural killer cells	6.22E-03	PRKCD,VCAM1	2
Hematological System Development and Function	infiltration by natural killer cells	6.22E-03	PRKCD,VCAM1	2
Immune Cell Trafficking	infiltration by natural killer cells	6.22E-03	PRKCD,VCAM1	2
Cellular Movement	infiltration by plasma cells	6.22E-03	NFATC1,PRKCD	2
Hematological System Development and Function	infiltration by plasma cells	6.22E-03	NFATC1,PRKCD	2
Immune Cell Trafficking	infiltration by plasma cells	6.22E-03	NFATC1,PRKCD	2
Humoral Immune Response	infiltration by plasma cells	6.22E-03	NFATC1,PRKCD	2
Cell-To-Cell Signaling and Interaction	inflammatory response of Kupffer cells	6.22E-03	IL6R,IL6ST	2
Inflammatory Response	inflammatory response of Kupffer cells	6.22E-03	IL6R,IL6ST	2
Lipid Metabolism	mobilization of triacylglycerol	6.22E-03	APOB,IL6ST	2
Molecular Transport	mobilization of triacylglycerol	6.22E-03	APOB,IL6ST	2
Small Molecule Biochemistry	mobilization of triacylglycerol	6.22E-03	APOB,IL6ST	2
Cell Morphology	transepithelial electrical resistance of bronchial epithelial cells	6.22E-03	LPAR1,PRKCD	2
Hair and Skin Development and Function	transepithelial electrical resistance of bronchial epithelial cells	6.22E-03	LPAR1,PRKCD	2
Embryonic Development	implantation	6.24E-03	IL1RN,IL6ST,MCL1,PLA2G4A,PRLR	5
Organismal Development	implantation	6.24E-03	IL1RN,IL6ST,MCL1,PLA2G4A,PRLR	5
Reproductive System Development and Function	implantation	6.24E-03	IL1RN,IL6ST,MCL1,PLA2G4A,PRLR	5
Cell Cycle	initiation of interphase	6.57E-03	GAB1,PDGFRA,PRKCD,SKP2	4
Organismal Injury and Abnormalities	stenosis of artery	6.73E-03	APOB,IL1RN,RUNX2,SCARB2,VCAM1	5
Cell Morphology	morphology of cells	6.87E-03	AGR2,ARHGDIA,CASP2,CASP8,CHRM3,CTSZ,DFNB31,DNM1,EPAS1,EZR,HIP1,IL1RN,IL6R,IL6ST,IQGAP1,LEF1,LFNG,LPAR1,MAP2,MCL1,MDM4,MID1,MPP1,NFATC2IP,OSMR,PDGFRA,PEG10,PIP5K1A,PPP1R15A,PRKCD,PRLR,RABGEF1,RBBP4,RUNX2,SCARB2,SEMA3F,SGMS2,SKP2,STK4,SULF2,SULT1E1,TCEA1,TFRC,THEM4,TIMP3,TNFSF10,TPR,UGT8,VANGL2	49
Organ Morphology	abnormal morphology of gastric mucosa	6.89E-03	IL6ST,IQGAP1,TFF2	3
Digestive System Development and Function	abnormal morphology of gastric mucosa	6.89E-03	IL6ST,IQGAP1,TFF2	3
Tissue Morphology	abnormal morphology of gastric mucosa	6.89E-03	IL6ST,IQGAP1,TFF2	3
Hematological System Development and Function	function of CD8+ T lymphocyte	6.89E-03	ERAP1,MCL1,STK4	3
Cellular Function and Maintenance	function of CD8+ T lymphocyte	6.89E-03	ERAP1,MCL1,STK4	3
Cell Death and Survival	apoptosis of smooth muscle cells	6.90E-03	CASP8,NOX4,PRKCD,SP1,STK4,TIMP3,TNFSF10	7
Cancer	metastasis of cells	6.93E-03	AGR2,AKIRIN2,CASP8,CCDC88A,EPCAM,PDGFRA,RHOB,RUNX2	8
Cell Morphology	morphology of tumor cell lines	7.31E-03	CASP8,EZR,IL6R,IL6ST,IQGAP1,PRKCD,RBBP4,SEMA3F,TIMP3,TNFSF10	10
Cellular Development	differentiation of epidermal cells	7.56E-03	CSTA,CTSE,GAB1,LEF1,MAFF,PIP5K1A,STK4,TNFSF10	8
Hair and Skin Development and Function	differentiation of epidermal cells	7.56E-03	CSTA,CTSE,GAB1,LEF1,MAFF,PIP5K1A,STK4,TNFSF10	8
Cellular Movement	cell movement of myeloid cells	7.87E-03	CCDC88A,CTSE,CXCL5,EPAS1,HP,IL1RN,IL6R,IL6ST,JAK1,MPP1,NR3C2,PIK3CB,PRAP1,PRKCD,RHOB,S100A10,SERPING1,THBS4,TIMP3,TNFSF10,VCAM1	21
Hematological System Development and Function	cell movement of myeloid cells	7.87E-03	CCDC88A,CTSE,CXCL5,EPAS1,HP,IL1RN,IL6R,IL6ST,JAK1,MPP1,NR3C2,PIK3CB,PRAP1,PRKCD,RHOB,S100A10,SERPING1,THBS4,TIMP3,TNFSF10,VCAM1	21
Immune Cell Trafficking	cell movement of myeloid cells	7.87E-03	CCDC88A,CTSE,CXCL5,EPAS1,HP,IL1RN,IL6R,IL6ST,JAK1,MPP1,NR3C2,PIK3CB,PRAP1,PRKCD,RHOB,S100A10,SERPING1,THBS4,TIMP3,TNFSF10,VCAM1	21
Inflammatory Response	acute phase reaction	7.98E-03	IL1RN,IL6R,IL6ST	3
Cardiovascular System Development and Function	development of cardiovascular system	8.16E-03	APOB,CASP8,CAV2,DDAH1,DLG1,EPAS1,ERAP1,GAB1,GTF2I,GUCY1A3,HOXA1,IL6R,IL6ST,LEF1,MDM4,NFATC1,NIPBL,NOX4,PDGFRA,PITX2,PLA2G4A,PRKCD,RAPGEF2,RHOB,RUNX1,RUNX2,SEMA3F,SKP2,STK4,THBS4,TIMP3,TNFSF10,TSPAN12,VANGL2,VCAM1,VCAN	36
Infectious Disease	replication of RNA virus	8.17E-03	APBB1IP,CASP2,COPA,DHX9,DLG1,EPAS1,FSCN1,GAB1,GALC,GOPC,HECTD1,IFIT1,JAK1,NFATC1,PLK4,PPP1R15A,PRKCD,RUNX1,SULF2,TNFSF10,UBE3C	21
Hematological System Development and Function	quantity of red blood cells	8.21E-03	CASP8,EPAS1,IL6ST,LHX2,MDM4,PPP1R15A,RAPGEF2,RUNX1,RUNX2,TFRC,TNFSF10	11
Hematopoiesis	quantity of red blood cells	8.21E-03	CASP8,EPAS1,IL6ST,LHX2,MDM4,PPP1R15A,RAPGEF2,RUNX1,RUNX2,TFRC,TNFSF10	11
Tissue Morphology	quantity of red blood cells	8.21E-03	CASP8,EPAS1,IL6ST,LHX2,MDM4,PPP1R15A,RAPGEF2,RUNX1,RUNX2,TFRC,TNFSF10	11
Organismal Development	development of blood vessel	8.50E-03	APOB,CAV2,DDAH1,DLG1,EPAS1,ERAP1,GAB1,GTF2I,GUCY1A3,HOXA1,LEF1,MDM4,NOX4,PDGFRA,PITX2,PLA2G4A,PRKCD,RAPGEF2,RHOB,RUNX1,RUNX2,SEMA3F,SKP2,STK4,THBS4,TIMP3,TNFSF10,TSPAN12,VCAM1	29
Cardiovascular System Development and Function	development of blood vessel	8.50E-03	APOB,CAV2,DDAH1,DLG1,EPAS1,ERAP1,GAB1,GTF2I,GUCY1A3,HOXA1,LEF1,MDM4,NOX4,PDGFRA,PITX2,PLA2G4A,PRKCD,RAPGEF2,RHOB,RUNX1,RUNX2,SEMA3F,SKP2,STK4,THBS4,TIMP3,TNFSF10,TSPAN12,VCAM1	29
Cellular Growth and Proliferation	proliferation of fibroblast cell lines	8.52E-03	GAB1,LPAR1,MDM4,NFATC1,NOX4,PPP1R15A,PRKCD,PRLR,RHOB,RUNX1,RUNX2,S100P,SMC3,TFG,TFRC,TPR,VCAN,ZBED1	18
Cellular Development	proliferation of fibroblast cell lines	8.52E-03	GAB1,LPAR1,MDM4,NFATC1,NOX4,PPP1R15A,PRKCD,PRLR,RHOB,RUNX1,RUNX2,S100P,SMC3,TFG,TFRC,TPR,VCAN,ZBED1	18
Connective Tissue Development and Function	proliferation of fibroblast cell lines	8.52E-03	GAB1,LPAR1,MDM4,NFATC1,NOX4,PPP1R15A,PRKCD,PRLR,RHOB,RUNX1,RUNX2,S100P,SMC3,TFG,TFRC,TPR,VCAN,ZBED1	18
Cancer	androgen-independent prostate tumor	8.58E-03	LEF1,SKP2	2
Reproductive System Disease	androgen-independent prostate tumor	8.58E-03	LEF1,SKP2	2
Embryonic Development	arrest in development of tooth	8.58E-03	LEF1,PITX2	2
Organismal Development	arrest in development of tooth	8.58E-03	LEF1,PITX2	2
Organ Development	arrest in development of tooth	8.58E-03	LEF1,PITX2	2
Digestive System Development and Function	arrest in development of tooth	8.58E-03	LEF1,PITX2	2
Cellular Assembly and Organization	exocytosis of lysosome	8.58E-03	LAMP1,PRKCD	2
Molecular Transport	exocytosis of lysosome	8.58E-03	LAMP1,PRKCD	2
Cellular Function and Maintenance	exocytosis of lysosome	8.58E-03	LAMP1,PRKCD	2
Cellular Development	hematopoiesis of megakaryocytes	8.58E-03	IL6R,IL6ST	2
Embryonic Development	hematopoiesis of megakaryocytes	8.58E-03	IL6R,IL6ST	2
Hematological System Development and Function	hematopoiesis of megakaryocytes	8.58E-03	IL6R,IL6ST	2
Hematopoiesis	hematopoiesis of megakaryocytes	8.58E-03	IL6R,IL6ST	2
Organismal Development	hematopoiesis of megakaryocytes	8.58E-03	IL6R,IL6ST	2
Lymphoid Tissue Structure and Development	hematopoiesis of megakaryocytes	8.58E-03	IL6R,IL6ST	2
Organ Development	hematopoiesis of megakaryocytes	8.58E-03	IL6R,IL6ST	2
Tissue Development	hematopoiesis of megakaryocytes	8.58E-03	IL6R,IL6ST	2
Hereditary Disorder	progressive myoclonic epilepsy	8.58E-03	GOSR2,SCARB2	2
Neurological Disease	progressive myoclonic epilepsy	8.58E-03	GOSR2,SCARB2	2
Cellular Growth and Proliferation	proliferation of glioblastoma cells	8.58E-03	PRKCD,SPAST	2
Cellular Development	proliferation of glioblastoma cells	8.58E-03	PRKCD,SPAST	2
Tumor Morphology	proliferation of glioblastoma cells	8.58E-03	PRKCD,SPAST	2
Molecular Transport	receptor-mediated endocytosis of protein	8.58E-03	DNM1,HIP1	2
Cellular Function and Maintenance	receptor-mediated endocytosis of protein	8.58E-03	DNM1,HIP1	2
Protein Trafficking	receptor-mediated endocytosis of protein	8.58E-03	DNM1,HIP1	2
Lipid Metabolism	release of oleic acid	8.58E-03	CAV2,PLA2G4A	2
Molecular Transport	release of oleic acid	8.58E-03	CAV2,PLA2G4A	2
Small Molecule Biochemistry	release of oleic acid	8.58E-03	CAV2,PLA2G4A	2
Cell Death and Survival	survival of hepatic stellate cells	8.58E-03	IL6R,IL6ST	2
Lipid Metabolism	synthesis of thromboxane A2	8.58E-03	PIK3CB,PLA2G4A	2
Small Molecule Biochemistry	synthesis of thromboxane A2	8.58E-03	PIK3CB,PLA2G4A	2
Reproductive System Disease	adenomyosis	8.94E-03	IQGAP1,NFIC,PHACTR2,PRLR,TSPAN12	5
Developmental Disorder	multiple congenital anomalies	9.05E-03	ABCD3,CASK,CHRM3,COL9A3,DLG1,ESCO2,LFNG,MDM4,MID1,NIPBL,PDGFRA,PITX2,RUNX2,SAR1B,SMC3	15
Endocrine System Disorders	ovarian cancer	9.07E-03	AGR2,BRIP1,CASP2,DUSP4,EPCAM,FZD3,HP,IGF2BP3,LGR5,PDGFRA,PRLR,RASSF9,S100P,SERPING1,TF,TIMP3,VCAM1,VCAN	18
Cancer	ovarian cancer	9.07E-03	AGR2,BRIP1,CASP2,DUSP4,EPCAM,FZD3,HP,IGF2BP3,LGR5,PDGFRA,PRLR,RASSF9,S100P,SERPING1,TF,TIMP3,VCAM1,VCAN	18
Reproductive System Disease	ovarian cancer	9.07E-03	AGR2,BRIP1,CASP2,DUSP4,EPCAM,FZD3,HP,IGF2BP3,LGR5,PDGFRA,PRLR,RASSF9,S100P,SERPING1,TF,TIMP3,VCAM1,VCAN	18
Cell Death and Survival	apoptosis of glioma cells	9.17E-03	CASP8,PRKCD,TNFSF10	3
Tumor Morphology	apoptosis of glioma cells	9.17E-03	CASP8,PRKCD,TNFSF10	3
Cell Death and Survival	apoptosis of synovial fibroblasts	9.17E-03	MCL1,TIMP3,TNFSF10	3
Lipid Metabolism	binding of phosphatidic acid	9.17E-03	CASP2,HIP1,TNFSF10	3
Small Molecule Biochemistry	binding of phosphatidic acid	9.17E-03	CASP2,HIP1,TNFSF10	3
Carbohydrate Metabolism	binding of phosphatidic acid	9.17E-03	CASP2,HIP1,TNFSF10	3
Cellular Movement	cell movement of phagocytes	9.33E-03	CCDC88A,CTSE,CTSZ,CXCL5,EPAS1,HP,IL1RN,IL6R,IL6ST,JAK1,MPP1,NR3C2,PIK3CB,PRKCD,RHOB,S100A10,SERPING1,THBS4,TIMP3,TNFSF10,VCAM1	21
Hematological System Development and Function	cell movement of phagocytes	9.33E-03	CCDC88A,CTSE,CTSZ,CXCL5,EPAS1,HP,IL1RN,IL6R,IL6ST,JAK1,MPP1,NR3C2,PIK3CB,PRKCD,RHOB,S100A10,SERPING1,THBS4,TIMP3,TNFSF10,VCAM1	21
Immune Cell Trafficking	cell movement of phagocytes	9.33E-03	CCDC88A,CTSE,CTSZ,CXCL5,EPAS1,HP,IL1RN,IL6R,IL6ST,JAK1,MPP1,NR3C2,PIK3CB,PRKCD,RHOB,S100A10,SERPING1,THBS4,TIMP3,TNFSF10,VCAM1	21
Inflammatory Response	cell movement of phagocytes	9.33E-03	CCDC88A,CTSE,CTSZ,CXCL5,EPAS1,HP,IL1RN,IL6R,IL6ST,JAK1,MPP1,NR3C2,PIK3CB,PRKCD,RHOB,S100A10,SERPING1,THBS4,TIMP3,TNFSF10,VCAM1	21
Cellular Movement	invasion of cells	9.52E-03	AGR2,CBX5,CCDC88A,EPCAM,EZR,FSCN1,GAB1,IQGAP1,LEF1,LPAR1,MAPK12,PIP5K1A,PRKCD,RHOB,RUNX2,S100A10,S100P,SEL1L,SEMA3F,SKP2,SP1,TFF2,TIMP3,TNFSF10,VCAN,WWOX	26
Cell Death and Survival	cell death of lung cancer cell lines	9.61E-03	CASP2,CASP8,GAB1,IL6ST,MCL1,PRKCD,RHOB,SKP2,TNFSF10,WWOX	10
Cell Death and Survival	cell death of pheochromocytoma cell lines	9.67E-03	CASP2,GAB1,IL1RN,MAPK12,PRKCD,SP1,VCAN	7
Cellular Growth and Proliferation	proliferation of lymphoma cell lines	9.72E-03	GTF2I,JAK1,NRG4,PLA2G4A,PRLR,RUNX1,TF,TFRC	8
Cellular Development	proliferation of lymphoma cell lines	9.72E-03	GTF2I,JAK1,NRG4,PLA2G4A,PRLR,RUNX1,TF,TFRC	8
Cancer	plasma cell dyscrasia	9.89E-03	CASP8,CDC27,DUSP4,EXOC4,GTF2I,IFIT3,JAK1,LAMP1,OSMR,RUNX2,TNIK,USP10	12
Hematological Disease	plasma cell dyscrasia	9.89E-03	CASP8,CDC27,DUSP4,EXOC4,GTF2I,IFIT3,JAK1,LAMP1,OSMR,RUNX2,TNIK,USP10	12
Immunological Disease	plasma cell dyscrasia	9.89E-03	CASP8,CDC27,DUSP4,EXOC4,GTF2I,IFIT3,JAK1,LAMP1,OSMR,RUNX2,TNIK,USP10	12
Cellular Movement	leukocyte migration	1.01E-02	APOB,CCDC88A,CTSE,CTSZ,CXCL5,EPAS1,EZR,HP,IL1RN,IL6R,IL6ST,JAK1,MAP3K2,MPP1,NFATC1,NFIC,NR3C2,PDGFRA,PIK3CB,PRAP1,PRKCD,RABGEF1,RHOB,RUNX1,S100A10,SERPING1,STK4,THBS4,TIMP3,TNFSF10,VCAM1	31
Immune Cell Trafficking	leukocyte migration	1.01E-02	APOB,CCDC88A,CTSE,CTSZ,CXCL5,EPAS1,EZR,HP,IL1RN,IL6R,IL6ST,JAK1,MAP3K2,MPP1,NFATC1,NFIC,NR3C2,PDGFRA,PIK3CB,PRAP1,PRKCD,RABGEF1,RHOB,RUNX1,S100A10,SERPING1,STK4,THBS4,TIMP3,TNFSF10,VCAM1	31
Cellular Assembly and Organization	formation of membrane ruffles	1.02E-02	ACTR2,EZR,LIMA1,MAP2,PIP5K1A	5
Cell Death and Survival	apoptosis of lung cancer cell lines	1.04E-02	CASP2,CASP8,IL6ST,MCL1,PRKCD,RHOB,SKP2,TNFSF10,WWOX	9
Endocrine System Disorders	endometrial ovarian cancer	1.04E-02	CASP2,EPCAM,PRLR,TIMP3	4
Cancer	endometrial ovarian cancer	1.04E-02	CASP2,EPCAM,PRLR,TIMP3	4
Reproductive System Disease	endometrial ovarian cancer	1.04E-02	CASP2,EPCAM,PRLR,TIMP3	4
Gastrointestinal Disease	hypoplasia of liver	1.04E-02	LHX2,MAFF,RUNX2,TCEA1	4
Developmental Disorder	hypoplasia of liver	1.04E-02	LHX2,MAFF,RUNX2,TCEA1	4
Hepatic System Disease	hypoplasia of liver	1.04E-02	LHX2,MAFF,RUNX2,TCEA1	4
Organ Morphology	abnormal morphology of small placenta	1.05E-02	PEG10,RAPGEF2,SNX13	3
Reproductive System Development and Function	abnormal morphology of small placenta	1.05E-02	PEG10,RAPGEF2,SNX13	3
Molecular Transport	endocytosis of protein	1.05E-02	DNM1,HIP1,PIP5K1A	3
Cellular Function and Maintenance	endocytosis of protein	1.05E-02	DNM1,HIP1,PIP5K1A	3
Protein Trafficking	endocytosis of protein	1.05E-02	DNM1,HIP1,PIP5K1A	3
Cardiovascular Disease	hypertrophy of right ventricle	1.05E-02	EPAS1,GUCY1A3,PLA2G4A	3
Developmental Disorder	hypertrophy of right ventricle	1.05E-02	EPAS1,GUCY1A3,PLA2G4A	3
Cellular Growth and Proliferation	proliferation of connective tissue cells	1.05E-02	CASK,EPCAM,IL6R,IL6ST,LIMA1,LPAR1,MDM4,NFATC1,NOX4,PANX3,PDGFRA,PRKCD,RHOB,RUNX1,RUNX2,SKP2,SMC3,TF,TFG,TNFSF10,TPR,VCAN	22
Cellular Growth and Proliferation	proliferation of hematopoietic cell lines	1.05E-02	EML4,HIP1,IL1RN,IL6R,IL6ST,JAK1,MCL1,PDGFRA,PRLR,RUNX1,SKP2	11
Cellular Assembly and Organization	formation of vesicles	1.10E-02	CAV2,CDC27,DNM1,HIP1,IQGAP1,MAP2	6
Cellular Function and Maintenance	formation of vesicles	1.10E-02	CAV2,CDC27,DNM1,HIP1,IQGAP1,MAP2	6
Infectious Disease	severe acute respiratory syndrome	1.11E-02	CTSZ,G3BP2,HIST2H2BE (includes others),HP,LEF1,PIK3CB,S100P	7
Respiratory Disease	severe acute respiratory syndrome	1.11E-02	CTSZ,G3BP2,HIST2H2BE (includes others),HP,LEF1,PIK3CB,S100P	7
Cancer	tumorigenesis of malignant tumor	1.12E-02	CASK,CASP8,EZR,HIP1,IQGAP1,MBNL1,MCL1,MDM4,PRKCD,RAPGEF2,RUNX1,TNFSF10,TPR,WWOX	14
Cell Death and Survival	anoikis of carcinoma cell lines	1.13E-02	PRKCD,RHOB	2
Cell Death and Survival	apoptosis of acute myeloblastic leukemia cells	1.13E-02	CASP8,TNFSF10	2
Tumor Morphology	apoptosis of acute myeloblastic leukemia cells	1.13E-02	CASP8,TNFSF10	2
Cell Death and Survival	apoptosis of cholangiocarcinoma cell lines	1.13E-02	MCL1,TNFSF10	2
Cellular Function and Maintenance	melanogenesis of melanoma cell lines	1.13E-02	IL6R,NDRG2	2
Hair and Skin Development and Function	melanogenesis of melanoma cell lines	1.13E-02	IL6R,NDRG2	2
Cellular Movement	scattering of epithelial cells	1.13E-02	GAB1,TPR	2
Organismal Development	secretion of pancreatic juice	1.13E-02	COPA,NR5A2	2
Connective Tissue Development and Function	activation of hepatic stellate cells	1.13E-02	IL6R,IL6ST,LHX2,SP1	4
Cell-To-Cell Signaling and Interaction	activation of hepatic stellate cells	1.13E-02	IL6R,IL6ST,LHX2,SP1	4
Hepatic System Development and Function	activation of hepatic stellate cells	1.13E-02	IL6R,IL6ST,LHX2,SP1	4
Connective Tissue Disorders	spina bifida	1.13E-02	PDGFRA,RAPGEF2,VANGL2,ZIC2	4
Developmental Disorder	spina bifida	1.13E-02	PDGFRA,RAPGEF2,VANGL2,ZIC2	4
Skeletal and Muscular Disorders	spina bifida	1.13E-02	PDGFRA,RAPGEF2,VANGL2,ZIC2	4
Neurological Disease	spina bifida	1.13E-02	PDGFRA,RAPGEF2,VANGL2,ZIC2	4
Endocrine System Disorders	ovarian adenocarcinoma	1.18E-02	CASP2,EPCAM,FZD3,PDGFRA,PRLR,RASSF9,SERPING1,TIMP3	8
Cancer	ovarian adenocarcinoma	1.18E-02	CASP2,EPCAM,FZD3,PDGFRA,PRLR,RASSF9,SERPING1,TIMP3	8
Reproductive System Disease	ovarian adenocarcinoma	1.18E-02	CASP2,EPCAM,FZD3,PDGFRA,PRLR,RASSF9,SERPING1,TIMP3	8
Endocrine System Disorders	hypocalcemia	1.18E-02	IL6ST,PRLR,WWOX	3
Hematological Disease	hypocalcemia	1.18E-02	IL6ST,PRLR,WWOX	3
Embryonic Development	morphogenesis of face	1.18E-02	LEF1,NIPBL,PDGFRA	3
Organismal Development	morphogenesis of face	1.18E-02	LEF1,NIPBL,PDGFRA	3
Lipid Metabolism	quantity of sphingolipid	1.21E-02	CASP8,PLA2G4A,PLTP,PRKCD,RUNX1,SGMS2	6
Molecular Transport	quantity of sphingolipid	1.21E-02	CASP8,PLA2G4A,PLTP,PRKCD,RUNX1,SGMS2	6
Small Molecule Biochemistry	quantity of sphingolipid	1.21E-02	CASP8,PLA2G4A,PLTP,PRKCD,RUNX1,SGMS2	6
Cell Death and Survival	apoptosis of myeloma cell lines	1.23E-02	CASP8,MCL1,PRKCD,SP1,TNFSF10	5
Cellular Growth and Proliferation	proliferation of leukocyte cell lines	1.24E-02	EML4,HIP1,IL1RN,IL6R,IL6ST,JAK1,MCL1,PDGFRA,PRLR,SKP2	10
Cellular Development	proliferation of leukocyte cell lines	1.24E-02	EML4,HIP1,IL1RN,IL6R,IL6ST,JAK1,MCL1,PDGFRA,PRLR,SKP2	10
Hematological System Development and Function	proliferation of leukocyte cell lines	1.24E-02	EML4,HIP1,IL1RN,IL6R,IL6ST,JAK1,MCL1,PDGFRA,PRLR,SKP2	10
Cancer	prostatic carcinoma	1.29E-02	CHRM3,HIP1,JAK1,LEF1,LPAR1,PDGFRA,PIK3CB,PRKCD,RBBP4,RUNX2,SERPING1,SKP2,VCAN	13
Reproductive System Disease	prostatic carcinoma	1.29E-02	CHRM3,HIP1,JAK1,LEF1,LPAR1,PDGFRA,PIK3CB,PRKCD,RBBP4,RUNX2,SERPING1,SKP2,VCAN	13
Cell Death and Survival	cell viability of cervical cancer cell lines	1.32E-02	ALPK2,CASK,DNM1,DUSP5,ESCO1,JAK1,MCL1,MCOLN3,PRKCD,TPK1	10
Cardiovascular System Development and Function	abnormal morphology of vasculature	1.33E-02	EPAS1,GUCY1A3,LEF1,LFNG,SCARB2,SNX13,STK4,TIMP3	8
Gastrointestinal Disease	oral cancer	1.33E-02	CASP8,G3BP2,S100P,SCARB2	4
Cancer	oral cancer	1.33E-02	CASP8,G3BP2,S100P,SCARB2	4
Organismal Injury and Abnormalities	stenosis of aortic valve	1.33E-02	APOB,RUNX2,SCARB2,VCAM1	4
Cardiovascular Disease	stenosis of aortic valve	1.33E-02	APOB,RUNX2,SCARB2,VCAM1	4
Cell Death and Survival	cell death of lymphoma cells	1.33E-02	CASP8,LEF1,TNFSF10	3
Tumor Morphology	cell death of lymphoma cells	1.33E-02	CASP8,LEF1,TNFSF10	3
Cellular Assembly and Organization	depolarization of mitochondrial membrane	1.33E-02	MCL1,PRKCD,TNFSF10	3
Cellular Function and Maintenance	depolarization of mitochondrial membrane	1.33E-02	MCL1,PRKCD,TNFSF10	3
Organismal Development	mass of seminal vesicle	1.33E-02	NR5A2,PRLR,SULT1E1	3
Organ Morphology	mass of seminal vesicle	1.33E-02	NR5A2,PRLR,SULT1E1	3
Reproductive System Development and Function	mass of seminal vesicle	1.33E-02	NR5A2,PRLR,SULT1E1	3
Cell Death and Survival	cell death of brain cancer cell lines	1.37E-02	CASP8,EPAS1,HIP1,MCL1,PRKCD,TNFSF10,WWOX	7
Cellular Assembly and Organization	growth of neurites	1.38E-02	CXCL5,EXOC4,EZR,GAB1,IL6R,IQGAP1,MAP2,NGEF,ODZ1,PIP5K1A,PRKCD,RABGEF1,SEMA3F,SPAST,SPOCK2,VCAM1,VCAN,WWOX	18
Nervous System Development and Function	growth of neurites	1.38E-02	CXCL5,EXOC4,EZR,GAB1,IL6R,IQGAP1,MAP2,NGEF,ODZ1,PIP5K1A,PRKCD,RABGEF1,SEMA3F,SPAST,SPOCK2,VCAM1,VCAN,WWOX	18
Cellular Development	differentiation of connective tissue cells	1.41E-02	CASP8,IL6R,IL6ST,NFATC1,NFIC,NIPBL,NR3C2,PANX3,PDGFRA,PEG10,PITX2,PRKCD,RGS10,RUNX2,SULT1E1,TF,TFRC,TIMP3,TNFSF10,WWOX	20
Cell Death and Survival	apoptosis of myeloma cells	1.43E-02	MCL1,TNFSF10	2
Tumor Morphology	apoptosis of myeloma cells	1.43E-02	MCL1,TNFSF10	2
Cell Death and Survival	apoptosis of plasmacytoid dendritic cells	1.43E-02	CASP8,TNFSF10	2
Cellular Growth and Proliferation	arrest in growth of bone marrow cell lines	1.43E-02	RUNX1,RUNX2	2
Metabolic Disease	impaired glucose tolerance	1.43E-02	MGAM,NR3C2	2
Embryonic Development	morphogenesis of viscerocranium	1.43E-02	CHST11,NIPBL	2
Organismal Development	morphogenesis of viscerocranium	1.43E-02	CHST11,NIPBL	2
Organ Development	morphogenesis of viscerocranium	1.43E-02	CHST11,NIPBL	2
Tissue Development	morphogenesis of viscerocranium	1.43E-02	CHST11,NIPBL	2
Organ Morphology	morphogenesis of viscerocranium	1.43E-02	CHST11,NIPBL	2
Connective Tissue Development and Function	morphogenesis of viscerocranium	1.43E-02	CHST11,NIPBL	2
Skeletal and Muscular System Development and Function	morphogenesis of viscerocranium	1.43E-02	CHST11,NIPBL	2
Behavior	stereotypy	1.43E-02	HTR2C,NR3C2	2
Cellular Development	thrombopoiesis	1.43E-02	IL6R,IL6ST	2
Hematological System Development and Function	thrombopoiesis	1.43E-02	IL6R,IL6ST	2
Hematopoiesis	thrombopoiesis	1.43E-02	IL6R,IL6ST	2
Cardiovascular Disease	Pulmonary Hypertension	1.44E-02	EPAS1,IL1RN,NR3C2,PDGFRA	4
Respiratory Disease	Pulmonary Hypertension	1.44E-02	EPAS1,IL1RN,NR3C2,PDGFRA	4
Cellular Growth and Proliferation	quantity of embryonic cells	1.48E-02	HOXA1,IL6ST,PDGFRA,PITX2,STK4	5
Cellular Development	quantity of embryonic cells	1.48E-02	HOXA1,IL6ST,PDGFRA,PITX2,STK4	5
Embryonic Development	quantity of embryonic cells	1.48E-02	HOXA1,IL6ST,PDGFRA,PITX2,STK4	5
Tissue Morphology	quantity of embryonic cells	1.48E-02	HOXA1,IL6ST,PDGFRA,PITX2,STK4	5
Cellular Growth and Proliferation	colony formation of fibroblast cell lines	1.48E-02	EPCAM,LIMA1,NFATC1,RHOB,SMC3,TFG	6
Connective Tissue Development and Function	colony formation of fibroblast cell lines	1.48E-02	EPCAM,LIMA1,NFATC1,RHOB,SMC3,TFG	6
Connective Tissue Disorders	Osteitis	1.49E-02	ERAP1,IL1RN,IL6R	3
Skeletal and Muscular Disorders	Osteitis	1.49E-02	ERAP1,IL1RN,IL6R	3
Inflammatory Disease	Osteitis	1.49E-02	ERAP1,IL1RN,IL6R	3
Cell Death and Survival	apoptosis of kidney cell lines	1.52E-02	CASP2,CASP8,DUSP4,EZR,MCL1,MCOLN3,PPP1R15A,STK4,TFRC,TNFSF10,ZNF512B	11
Cardiovascular System Development and Function	angiogenesis	1.52E-02	APOB,CASP8,CXCL5,DDAH1,EPAS1,ERAP1,GAB1,GTF2I,HOXA1,HP,IL1RN,LEF1,NOX4,PDGFRA,PITX2,PRAP1,RHOB,RUNX1,RUNX2,SEMA3F,STK4,TIMP3,TSPAN12,VCAM1	24
Endocrine System Disorders	epithelial ovarian cancer	1.53E-02	CASP2,EPCAM,FZD3,PDGFRA,PRLR,RASSF9,SERPING1,TIMP3	8
Cancer	epithelial ovarian cancer	1.53E-02	CASP2,EPCAM,FZD3,PDGFRA,PRLR,RASSF9,SERPING1,TIMP3	8
Reproductive System Disease	epithelial ovarian cancer	1.53E-02	CASP2,EPCAM,FZD3,PDGFRA,PRLR,RASSF9,SERPING1,TIMP3	8
Cellular Assembly and Organization	outgrowth of neurites	1.55E-02	EXOC4,EZR,GAB1,IQGAP1,MAP2,NGEF,ODZ1,PIP5K1A,PRKCD,RABGEF1,SEMA3F,SPAST,SPOCK2,VCAM1,VCAN,WWOX	16
Cell Morphology	outgrowth of neurites	1.55E-02	EXOC4,EZR,GAB1,IQGAP1,MAP2,NGEF,ODZ1,PIP5K1A,PRKCD,RABGEF1,SEMA3F,SPAST,SPOCK2,VCAM1,VCAN,WWOX	16
Nervous System Development and Function	outgrowth of neurites	1.55E-02	EXOC4,EZR,GAB1,IQGAP1,MAP2,NGEF,ODZ1,PIP5K1A,PRKCD,RABGEF1,SEMA3F,SPAST,SPOCK2,VCAM1,VCAN,WWOX	16
Infectious Disease	Viral Infection	1.58E-02	ACTR2,APBB1IP,APOB,CASP2,CAV2,COG3,COPA,CTSZ,CXCL5,DHX9,DLG1,DNM1,EPAS1,ERP27,FBXW11,FOXF2,FSCN1,G3BP2,GAB1,GABRE,GALC,GOPC,GOSR2,GTF2I,HECTD1,HIP1,HIST2H2BE (includes others),HNRNPH1,HP,IFI35,IFIT1,IFIT3,IL1RN,JAK1,LEF1,MGAM,NFATC1,NUP133,PIK3CB,PIP5K1A,PLK4,PPP1R15A,PRKCD,RHOB,RUNX1,S100P,SCARB2,SPAST,SULF2,SUPT16H,TFRC,TMC6,TNFSF10,UBE3C,ZNF512B	55
Cell Death and Survival	apoptosis of carcinoma cell lines	1.59E-02	CASP2,CASP8,IL6ST,MCL1,PRKCD,RHOB,SKP2,TNFSF10	8
Embryonic Development	development of placenta	1.62E-02	EPAS1,GAB1,PEG10,SP1,STK4,VCAM1	6
Organismal Development	development of placenta	1.62E-02	EPAS1,GAB1,PEG10,SP1,STK4,VCAM1	6
Organ Development	development of placenta	1.62E-02	EPAS1,GAB1,PEG10,SP1,STK4,VCAM1	6
Tissue Development	development of placenta	1.62E-02	EPAS1,GAB1,PEG10,SP1,STK4,VCAM1	6
Reproductive System Development and Function	development of placenta	1.62E-02	EPAS1,GAB1,PEG10,SP1,STK4,VCAM1	6
Cell Death and Survival	apoptosis of vascular smooth muscle cells	1.65E-02	CASP8,PRKCD,SP1,STK4,TNFSF10	5
Carbohydrate Metabolism	binding of carbohydrate	1.65E-02	CASP2,HIP1,SERPING1,SULF2,TNFSF10	5
Endocrine System Disorders	clear-cell ovarian carcinoma	1.66E-02	EPCAM,PRLR,TIMP3	3
Cancer	clear-cell ovarian carcinoma	1.66E-02	EPCAM,PRLR,TIMP3	3
Reproductive System Disease	clear-cell ovarian carcinoma	1.66E-02	EPCAM,PRLR,TIMP3	3
Hematological System Development and Function	quantity of myeloid cells	1.66E-02	ARHGDIA,CASP8,CTSE,IL6ST,PRKCD,RAPGEF2,RGS10,RUNX1,RUNX2,TF,TIA1,TIMP3,TNFSF10,VCAM1	14
Tissue Morphology	quantity of myeloid cells	1.66E-02	ARHGDIA,CASP8,CTSE,IL6ST,PRKCD,RAPGEF2,RGS10,RUNX1,RUNX2,TF,TIA1,TIMP3,TNFSF10,VCAM1	14
Embryonic Development	activation of osteoclasts	1.66E-02	IL1RN,RUNX2,VCAM1,WWOX	4
Organismal Development	activation of osteoclasts	1.66E-02	IL1RN,RUNX2,VCAM1,WWOX	4
Organ Development	activation of osteoclasts	1.66E-02	IL1RN,RUNX2,VCAM1,WWOX	4
Tissue Development	activation of osteoclasts	1.66E-02	IL1RN,RUNX2,VCAM1,WWOX	4
Connective Tissue Development and Function	activation of osteoclasts	1.66E-02	IL1RN,RUNX2,VCAM1,WWOX	4
Cell-To-Cell Signaling and Interaction	activation of osteoclasts	1.66E-02	IL1RN,RUNX2,VCAM1,WWOX	4
Skeletal and Muscular System Development and Function	activation of osteoclasts	1.66E-02	IL1RN,RUNX2,VCAM1,WWOX	4
Cell Death and Survival	anoikis	1.70E-02	CASP2,CASP8,MCL1,PRKCD,RHOB,TNFSF10	6
Nervous System Development and Function	abnormal morphology of facial nucleus	1.76E-02	CASP2,HOXA1	2
Tissue Morphology	abnormal morphology of facial nucleus	1.76E-02	CASP2,HOXA1	2
Molecular Transport	accumulation of anion	1.76E-02	IL1RN,IL6R	2
Cell Death and Survival	apoptosis of pro-B lymphocytes	1.76E-02	CASP2,DUSP4	2
Embryonic Development	development of jaw	1.76E-02	NFIC,PITX2	2
Organismal Development	development of jaw	1.76E-02	NFIC,PITX2	2
Organ Development	development of jaw	1.76E-02	NFIC,PITX2	2
Tissue Development	development of jaw	1.76E-02	NFIC,PITX2	2
Connective Tissue Development and Function	development of jaw	1.76E-02	NFIC,PITX2	2
Skeletal and Muscular System Development and Function	development of jaw	1.76E-02	NFIC,PITX2	2
Hematological Disease	microcytosis	1.76E-02	PPP1R15A,TFRC	2
Cellular Assembly and Organization	size of nucleus	1.76E-02	RBBP4,SKP2	2
Cell Morphology	size of nucleus	1.76E-02	RBBP4,SKP2	2
Cell Death and Survival	cell death of endothelial cell lines	1.79E-02	CASP8,DUSP4,TFRC,TNFSF10	4
Cellular Development	differentiation of myeloid progenitor cells	1.79E-02	LFNG,PDGFRA,RUNX1,RUNX2	4
Hematological System Development and Function	differentiation of myeloid progenitor cells	1.79E-02	LFNG,PDGFRA,RUNX1,RUNX2	4
Hematopoiesis	differentiation of myeloid progenitor cells	1.79E-02	LFNG,PDGFRA,RUNX1,RUNX2	4
Infectious Disease	infection by Dengue virus 2	1.79E-02	ACTR2,DNM1,HIP1,PIP5K1A	4
Cellular Development	differentiation of hematopoietic cells	1.83E-02	CASP8,EPAS1,IL6R,IL6ST,JAK1,LFNG,PDGFRA,RUNX1,RUNX2,SP1,TFRC	11
Hematological System Development and Function	differentiation of hematopoietic cells	1.83E-02	CASP8,EPAS1,IL6R,IL6ST,JAK1,LFNG,PDGFRA,RUNX1,RUNX2,SP1,TFRC	11
Hematopoiesis	differentiation of hematopoietic cells	1.83E-02	CASP8,EPAS1,IL6R,IL6ST,JAK1,LFNG,PDGFRA,RUNX1,RUNX2,SP1,TFRC	11
Cell Death and Survival	cell death of thyroid tumor cell lines	1.84E-02	CASP8,MDM4,TNFSF10	3
Cellular Movement	migration of macrophages	1.84E-02	EPAS1,IL1RN,RHOB,S100A10,TNFSF10	5
Hematological System Development and Function	migration of macrophages	1.84E-02	EPAS1,IL1RN,RHOB,S100A10,TNFSF10	5
Immune Cell Trafficking	migration of macrophages	1.84E-02	EPAS1,IL1RN,RHOB,S100A10,TNFSF10	5
Inflammatory Response	migration of macrophages	1.84E-02	EPAS1,IL1RN,RHOB,S100A10,TNFSF10	5
Cell Death and Survival	cell death of cervical cancer cell lines	1.84E-02	APOB,CASP2,CASP8,CDCA2,EZR,JAK1,MCL1,MCOLN3,PRKCD,PUS10,STK4,TIMP3,TNFSF10	13
Organismal Injury and Abnormalities	erythrocytosis	1.91E-02	EPAS1,JAK1,PLA2G4A,RUNX1	4
Hematological Disease	erythrocytosis	1.91E-02	EPAS1,JAK1,PLA2G4A,RUNX1	4
Embryonic Development	implantation of embryo	1.91E-02	IL6ST,MCL1,PLA2G4A,PRLR	4
Organismal Development	implantation of embryo	1.91E-02	IL6ST,MCL1,PLA2G4A,PRLR	4
Reproductive System Development and Function	implantation of embryo	1.91E-02	IL6ST,MCL1,PLA2G4A,PRLR	4
Cellular Growth and Proliferation	proliferation of endothelial cells	1.95E-02	CAV2,DDAH1,DLG1,ERAP1,PDGFRA,PLA2G4A,PRKCD,RUNX2,SEMA3F,SKP2,THBS4,TNFSF10	12
Cellular Development	proliferation of endothelial cells	1.95E-02	CAV2,DDAH1,DLG1,ERAP1,PDGFRA,PLA2G4A,PRKCD,RUNX2,SEMA3F,SKP2,THBS4,TNFSF10	12
Organismal Development	proliferation of endothelial cells	1.95E-02	CAV2,DDAH1,DLG1,ERAP1,PDGFRA,PLA2G4A,PRKCD,RUNX2,SEMA3F,SKP2,THBS4,TNFSF10	12
Tissue Development	proliferation of endothelial cells	1.95E-02	CAV2,DDAH1,DLG1,ERAP1,PDGFRA,PLA2G4A,PRKCD,RUNX2,SEMA3F,SKP2,THBS4,TNFSF10	12
Cardiovascular System Development and Function	proliferation of endothelial cells	1.95E-02	CAV2,DDAH1,DLG1,ERAP1,PDGFRA,PLA2G4A,PRKCD,RUNX2,SEMA3F,SKP2,THBS4,TNFSF10	12
Cell Death and Survival	apoptosis of keratinocyte cancer cell lines	2.03E-02	IL17D,RHOB,TNFSF10	3
Cellular Growth and Proliferation	contact growth inhibition of fibroblast cell lines	2.03E-02	EZR,NFATC1,SMC3	3
Cell Cycle	contact growth inhibition of fibroblast cell lines	2.03E-02	EZR,NFATC1,SMC3	3
Connective Tissue Development and Function	contact growth inhibition of fibroblast cell lines	2.03E-02	EZR,NFATC1,SMC3	3
Cell-To-Cell Signaling and Interaction	contact growth inhibition of fibroblast cell lines	2.03E-02	EZR,NFATC1,SMC3	3
Cell Morphology	morphology of breast cancer cell lines	2.03E-02	EZR,RBBP4,SEMA3F	3
Cellular Development	osteoclastogenesis of phagocytes	2.03E-02	IL1RN,NFATC1,TNFSF10	3
Hematological System Development and Function	osteoclastogenesis of phagocytes	2.03E-02	IL1RN,NFATC1,TNFSF10	3
Hematopoiesis	osteoclastogenesis of phagocytes	2.03E-02	IL1RN,NFATC1,TNFSF10	3
Lymphoid Tissue Structure and Development	osteoclastogenesis of phagocytes	2.03E-02	IL1RN,NFATC1,TNFSF10	3
Skeletal and Muscular System Development and Function	osteoclastogenesis of phagocytes	2.03E-02	IL1RN,NFATC1,TNFSF10	3
Embryonic Development	development of skull	2.05E-02	HOXA1,NFIC,PDGFRA,PITX2	4
Organismal Development	development of skull	2.05E-02	HOXA1,NFIC,PDGFRA,PITX2	4
Organ Development	development of skull	2.05E-02	HOXA1,NFIC,PDGFRA,PITX2	4
Tissue Development	development of skull	2.05E-02	HOXA1,NFIC,PDGFRA,PITX2	4
Connective Tissue Development and Function	development of skull	2.05E-02	HOXA1,NFIC,PDGFRA,PITX2	4
Skeletal and Muscular System Development and Function	development of skull	2.05E-02	HOXA1,NFIC,PDGFRA,PITX2	4
Cellular Development	differentiation of megakaryocytes	2.05E-02	IL6R,IL6ST,RUNX1,SP1	4
Hematological System Development and Function	differentiation of megakaryocytes	2.05E-02	IL6R,IL6ST,RUNX1,SP1	4
Hematopoiesis	differentiation of megakaryocytes	2.05E-02	IL6R,IL6ST,RUNX1,SP1	4
Cell Death and Survival	apoptosis of endocrine cells	2.05E-02	C8orf4,IL1RN,MCL1,PITX2,PRKCD	5
Cellular Growth and Proliferation	proliferation of smooth muscle cells	2.09E-02	CCDC88A,IL1RN,IL6R,LPAR1,NDRG2,NFATC1,NOX4,SKP2,SP1,TNFSF10,VCAN	11
Cellular Development	proliferation of smooth muscle cells	2.09E-02	CCDC88A,IL1RN,IL6R,LPAR1,NDRG2,NFATC1,NOX4,SKP2,SP1,TNFSF10,VCAN	11
Skeletal and Muscular System Development and Function	proliferation of smooth muscle cells	2.09E-02	CCDC88A,IL1RN,IL6R,LPAR1,NDRG2,NFATC1,NOX4,SKP2,SP1,TNFSF10,VCAN	11
Hereditary Disorder	Aicardi-Goutieres syndrome 5	2.10E-02	SAMHD1	1
Neurological Disease	Aicardi-Goutieres syndrome 5	2.10E-02	SAMHD1	1
Neurological Disease	Athabaskan brainstem dysgenesis syndrome	2.10E-02	HOXA1	1
Hereditary Disorder	Charcot-Marie-Tooth disease type 4h	2.10E-02	FGD4	1
Skeletal and Muscular Disorders	Charcot-Marie-Tooth disease type 4h	2.10E-02	FGD4	1
Neurological Disease	Charcot-Marie-Tooth disease type 4h	2.10E-02	FGD4	1
Cell Cycle	DNA damage checkpoint of thyroid cells	2.10E-02	PRKCD	1
DNA Replication, Recombination, and Repair	DNA damage checkpoint of thyroid cells	2.10E-02	PRKCD	1
Cell Cycle	G0/G1 phase transition of bulge cells	2.10E-02	RUNX1	1
Cell Cycle	G1/S phase transition of bulge cells	2.10E-02	RUNX1	1
Hereditary Disorder	Iridogoniodysgenesis syndrome, type 2	2.10E-02	PITX2	1
Ophthalmic Disease	Iridogoniodysgenesis syndrome, type 2	2.10E-02	PITX2	1
Developmental Disorder	Opitz G/BBB syndrome	2.10E-02	MID1	1
Hereditary Disorder	Opitz G/BBB syndrome	2.10E-02	MID1	1
Organismal Injury and Abnormalities	X-linked ichthyosis	2.10E-02	STS	1
Metabolic Disease	X-linked ichthyosis	2.10E-02	STS	1
Developmental Disorder	X-linked ichthyosis	2.10E-02	STS	1
Hereditary Disorder	X-linked ichthyosis	2.10E-02	STS	1
Dermatological Diseases and Conditions	X-linked ichthyosis	2.10E-02	STS	1
Cell Death and Survival	ablation of brain cancer cell lines	2.10E-02	TNFSF10	1
Cancer	ablation of brain cancer cell lines	2.10E-02	TNFSF10	1
Cardiovascular System Development and Function	abnormal morphology of choroid vasculature	2.10E-02	TIMP3	1
Organ Morphology	abnormal morphology of disorganized gastric mucosa	2.10E-02	IQGAP1	1
Digestive System Development and Function	abnormal morphology of disorganized gastric mucosa	2.10E-02	IQGAP1	1
Tissue Morphology	abnormal morphology of disorganized gastric mucosa	2.10E-02	IQGAP1	1
Organismal Development	abnormal morphology of superior vena cava	2.10E-02	PITX2	1
Cardiovascular System Development and Function	abnormal morphology of superior vena cava	2.10E-02	PITX2	1
Tissue Morphology	abnormal morphology of superior vena cava	2.10E-02	PITX2	1
Cancer	accelerated phase chronic myelogenous leukemia	2.10E-02	RUNX1	1
Hematological Disease	accelerated phase chronic myelogenous leukemia	2.10E-02	RUNX1	1
Cellular Compromise	acidification of early endosomes	2.10E-02	AQP11	1
Cellular Compromise	acidification of late endosomes	2.10E-02	AQP11	1
Tissue Development	adherence of carcinoma cell lines	2.10E-02	TIMP3	1
Cell-To-Cell Signaling and Interaction	adherence of carcinoma cell lines	2.10E-02	TIMP3	1
Tissue Development	adherence of thyroid tumor cell lines	2.10E-02	TIMP3	1
Cell-To-Cell Signaling and Interaction	adherence of thyroid tumor cell lines	2.10E-02	TIMP3	1
Cellular Assembly and Organization	adhesion of fibronectin matrix	2.10E-02	VCAN	1
Tissue Development	adhesion of fibronectin matrix	2.10E-02	VCAN	1
Cell-To-Cell Signaling and Interaction	adhesion of fibronectin matrix	2.10E-02	VCAN	1
Gastrointestinal Disease	amelogenesis imperfecta and gingival fibromatosis syndrome	2.10E-02	FAM20A	1
Cancer	amelogenesis imperfecta and gingival fibromatosis syndrome	2.10E-02	FAM20A	1
Connective Tissue Disorders	amelogenesis imperfecta and gingival fibromatosis syndrome	2.10E-02	FAM20A	1
Developmental Disorder	amelogenesis imperfecta and gingival fibromatosis syndrome	2.10E-02	FAM20A	1
Hereditary Disorder	amelogenesis imperfecta and gingival fibromatosis syndrome	2.10E-02	FAM20A	1
Skeletal and Muscular Disorders	amelogenesis imperfecta and gingival fibromatosis syndrome	2.10E-02	FAM20A	1
Dental Disease	amelogenesis imperfecta and gingival fibromatosis syndrome	2.10E-02	FAM20A	1
Cancer	androgen-dependent prostate tumor	2.10E-02	LEF1	1
Reproductive System Disease	androgen-dependent prostate tumor	2.10E-02	LEF1	1
Embryonic Development	angiogenesis of para-aortic splanchnopleural region	2.10E-02	RUNX1	1
Organismal Development	angiogenesis of para-aortic splanchnopleural region	2.10E-02	RUNX1	1
Tissue Development	angiogenesis of para-aortic splanchnopleural region	2.10E-02	RUNX1	1
Cardiovascular System Development and Function	angiogenesis of para-aortic splanchnopleural region	2.10E-02	RUNX1	1
Metabolic Disease	anhaptoglobinemia	2.10E-02	HP	1
Developmental Disorder	anhaptoglobinemia	2.10E-02	HP	1
Hereditary Disorder	anhaptoglobinemia	2.10E-02	HP	1
Hematological Disease	anhaptoglobinemia	2.10E-02	HP	1
Ophthalmic Disease	anisocoria	2.10E-02	PITX2	1
Cell Death and Survival	apoptosis of articular chondrocytes	2.10E-02	TNFSF10	1
Cell Death and Survival	apoptosis of bronchiolar cell	2.10E-02	CASP8	1
Cell Death and Survival	apoptosis of gonadotropes	2.10E-02	PITX2	1
Cell Death and Survival	apoptosis of neointimal cells	2.10E-02	STK4	1
Cell Death and Survival	apoptosis of preodontoblasts	2.10E-02	NFIC	1
Organ Morphology	area of cardiac muscle	2.10E-02	IL6ST	1
Skeletal and Muscular System Development and Function	area of cardiac muscle	2.10E-02	IL6ST	1
Tissue Morphology	area of cardiac muscle	2.10E-02	IL6ST	1
Cell Cycle	arrest in G0/G1 phase transition of smooth muscle cell lines	2.10E-02	PRKCD	1
Skeletal and Muscular System Development and Function	arrest in G0/G1 phase transition of smooth muscle cell lines	2.10E-02	PRKCD	1
Cell Cycle	arrest in S phase of thyroid cells	2.10E-02	PRKCD	1
Cellular Development	arrest in differentiation of macrophages	2.10E-02	CASP8	1
Hematological System Development and Function	arrest in differentiation of macrophages	2.10E-02	CASP8	1
Hematopoiesis	arrest in differentiation of macrophages	2.10E-02	CASP8	1
Cellular Development	arrest in differentiation of myelomonocytic cells	2.10E-02	CASP8	1
Cancer	arrest in differentiation of myelomonocytic cells	2.10E-02	CASP8	1
Tumor Morphology	arrest in differentiation of myelomonocytic cells	2.10E-02	CASP8	1
Cellular Function and Maintenance	arrest in function of multipotential hemopoietic progenitor cells	2.10E-02	CASP8	1
Cellular Growth and Proliferation	arrest in growth of macrophage cancer cell lines	2.10E-02	RUNX1	1
Cellular Development	arrest in growth of macrophage cancer cell lines	2.10E-02	RUNX1	1
Cellular Development	arrest in maturation of osteoblasts	2.10E-02	RUNX2	1
Skeletal and Muscular System Development and Function	arrest in maturation of osteoblasts	2.10E-02	RUNX2	1
Connective Tissue Disorders	arterial tortuosity syndrome	2.10E-02	SLC2A10	1
Hereditary Disorder	arterial tortuosity syndrome	2.10E-02	SLC2A10	1
Cellular Assembly and Organization	association of nuclear foci	2.10E-02	DHX9	1
Cell Morphology	autophagy of cortical neurons	2.10E-02	CASP2	1
Cellular Function and Maintenance	autophagy of cortical neurons	2.10E-02	CASP2	1
Gastrointestinal Disease	autosomal dominant polycystic liver disease	2.10E-02	SEC63	1
Cancer	autosomal dominant polycystic liver disease	2.10E-02	SEC63	1
Developmental Disorder	autosomal dominant polycystic liver disease	2.10E-02	SEC63	1
Hereditary Disorder	autosomal dominant polycystic liver disease	2.10E-02	SEC63	1
Hepatic System Disease	autosomal dominant polycystic liver disease	2.10E-02	SEC63	1
Metabolic Disease	autosomal dominant pseudohypoaldosteronism type I	2.10E-02	NR3C2	1
Hereditary Disorder	autosomal dominant pseudohypoaldosteronism type I	2.10E-02	NR3C2	1
Renal and Urological Disease	autosomal dominant pseudohypoaldosteronism type I	2.10E-02	NR3C2	1
Cellular Assembly and Organization	axonal transport of vesicles	2.10E-02	SPAST	1
Cellular Function and Maintenance	axonal transport of vesicles	2.10E-02	SPAST	1
Nervous System Development and Function	axonal transport of vesicles	2.10E-02	SPAST	1
Cancer	binding of multiple myeloma cells	2.10E-02	VCAM1	1
Cell-To-Cell Signaling and Interaction	binding of multiple myeloma cells	2.10E-02	VCAM1	1
Cell-To-Cell Signaling and Interaction	binding of osteoprogenitor cells	2.10E-02	VCAM1	1
Cellular Compromise	breakdown of mitochondria	2.10E-02	TNFSF10	1
Carbohydrate Metabolism	catabolism of starch	2.10E-02	MGAM	1
Cell Death and Survival	cell death of branchial motor neurons	2.10E-02	RUNX1	1
Cell Death and Survival	cell death of myelomonocytic cells	2.10E-02	CASP8	1
Tumor Morphology	cell death of myelomonocytic cells	2.10E-02	CASP8	1
Cell Death and Survival	cell death of visceral motor neurons	2.10E-02	RUNX1	1
Hematological System Development and Function	cell rounding of bone-marrow-derived monocyte/macrophage precursor cells	2.10E-02	RHOB	1
Cell Morphology	cell rounding of bone-marrow-derived monocyte/macrophage precursor cells	2.10E-02	RHOB	1
Inflammatory Response	cell rounding of bone-marrow-derived monocyte/macrophage precursor cells	2.10E-02	RHOB	1
Hematological System Development and Function	cell spreading of bone-marrow-derived monocyte/macrophage precursor cells	2.10E-02	RHOB	1
Cell Morphology	cell spreading of bone-marrow-derived monocyte/macrophage precursor cells	2.10E-02	RHOB	1
Inflammatory Response	cell spreading of bone-marrow-derived monocyte/macrophage precursor cells	2.10E-02	RHOB	1
Cell Death and Survival	cell viability of gonadotropes	2.10E-02	PITX2	1
Cancer	centroblastic lymphoma	2.10E-02	CASP2	1
Hematological Disease	centroblastic lymphoma	2.10E-02	CASP2	1
Skeletal and Muscular Disorders	chronic inflammation of synovial joint	2.10E-02	IL6ST	1
Inflammatory Response	chronic inflammation of synovial joint	2.10E-02	IL6ST	1
Cancer	chronic myeloid leukemia acute transformation	2.10E-02	RUNX1	1
Hematological Disease	chronic myeloid leukemia acute transformation	2.10E-02	RUNX1	1
Molecular Transport	clearance of synthetic promoter	2.10E-02	SP1	1
Embryonic Development	closure of cephalic tissue	2.10E-02	PDGFRA	1
Organismal Development	closure of cephalic tissue	2.10E-02	PDGFRA	1
Tissue Development	closure of cephalic tissue	2.10E-02	PDGFRA	1
Nervous System Development and Function	closure of cephalic tissue	2.10E-02	PDGFRA	1
Tissue Morphology	closure of cephalic tissue	2.10E-02	PDGFRA	1
Cellular Assembly and Organization	co-localization of actin stress fibers	2.10E-02	RHOB	1
Cellular Function and Maintenance	co-localization of actin stress fibers	2.10E-02	RHOB	1
Cellular Movement	cohesion of corneocytes	2.10E-02	DSG3	1
Cell-To-Cell Signaling and Interaction	cohesion of corneocytes	2.10E-02	DSG3	1
Hair and Skin Development and Function	cohesion of corneocytes	2.10E-02	DSG3	1
Cell Morphology	collapse of cell membrane leading edge	2.10E-02	EZR	1
Cardiovascular System Development and Function	concentration of blood vessel	2.10E-02	SEMA3F	1
Metabolic Disease	congenital atransferrinemia	2.10E-02	TF	1
Developmental Disorder	congenital atransferrinemia	2.10E-02	TF	1
Hereditary Disorder	congenital atransferrinemia	2.10E-02	TF	1
Hematological Disease	congenital atransferrinemia	2.10E-02	TF	1
Lipid Metabolism	conversion of sphingomyelin	2.10E-02	SGMS2	1
Small Molecule Biochemistry	conversion of sphingomyelin	2.10E-02	SGMS2	1
Cellular Movement	cytokinesis of B cell lymphoma cells	2.10E-02	CASP8	1
Cancer	cytokinesis of B cell lymphoma cells	2.10E-02	CASP8	1
Cell Cycle	cytokinesis of B cell lymphoma cells	2.10E-02	CASP8	1
Gastrointestinal Disease	cytotoxic reaction of liver	2.10E-02	TNFSF10	1
Inflammatory Response	cytotoxic reaction of liver	2.10E-02	TNFSF10	1
Ophthalmic Disease	degeneration of inner nuclear layer	2.10E-02	EPAS1	1
Cellular Compromise	degeneration of renal tubular epithelial cells	2.10E-02	ARHGDIA	1
Cell Cycle	delay in G1 phase of bone cell lines	2.10E-02	RUNX2	1
Skeletal and Muscular System Development and Function	delay in G1 phase of bone cell lines	2.10E-02	RUNX2	1
Cell Death and Survival	delay in cell death of lymphoma cells	2.10E-02	LEF1	1
Tumor Morphology	delay in cell death of lymphoma cells	2.10E-02	LEF1	1
Cell Death and Survival	delay in cell death of thymoma cell lines	2.10E-02	LEF1	1
Embryonic Development	delay in formation of bone	2.10E-02	WWOX	1
Organismal Development	delay in formation of bone	2.10E-02	WWOX	1
Organ Development	delay in formation of bone	2.10E-02	WWOX	1
Tissue Development	delay in formation of bone	2.10E-02	WWOX	1
Connective Tissue Development and Function	delay in formation of bone	2.10E-02	WWOX	1
Skeletal and Muscular System Development and Function	delay in formation of bone	2.10E-02	WWOX	1
Cell Death and Survival	delay in initiation of killing of leukocyte cell lines	2.10E-02	PRKCD	1
Cell Death and Survival	delay in recovery of fibroblasts	2.10E-02	PPP1R15A	1
Organismal Development	delivery of mice	2.10E-02	PLA2G4A	1
Reproductive System Development and Function	delivery of mice	2.10E-02	PLA2G4A	1
Small Molecule Biochemistry	demethylation of benzphetamine	2.10E-02	CYP2B6	1
Neurological Disease	demyelination of dorsal root	2.10E-02	LPAR1	1
Organ Morphology	density of islets of Langerhans	2.10E-02	PRLR	1
Endocrine System Development and Function	density of islets of Langerhans	2.10E-02	PRLR	1
Cellular Development	development of delta islet cells	2.10E-02	NRG4	1
Embryonic Development	development of delta islet cells	2.10E-02	NRG4	1
Organismal Development	development of delta islet cells	2.10E-02	NRG4	1
Organ Development	development of delta islet cells	2.10E-02	NRG4	1
Tissue Development	development of delta islet cells	2.10E-02	NRG4	1
Digestive System Development and Function	development of delta islet cells	2.10E-02	NRG4	1
Endocrine System Development and Function	development of delta islet cells	2.10E-02	NRG4	1
Cellular Development	development of efferent neurons	2.10E-02	HOXA1	1
Tissue Development	development of efferent neurons	2.10E-02	HOXA1	1
Nervous System Development and Function	development of efferent neurons	2.10E-02	HOXA1	1
Embryonic Development	development of flexor muscle	2.10E-02	GAB1	1
Organismal Development	development of flexor muscle	2.10E-02	GAB1	1
Organ Development	development of flexor muscle	2.10E-02	GAB1	1
Tissue Development	development of flexor muscle	2.10E-02	GAB1	1
Skeletal and Muscular System Development and Function	development of flexor muscle	2.10E-02	GAB1	1
Embryonic Development	development of mammary gland tissue	2.10E-02	PRLR	1
Organismal Development	development of mammary gland tissue	2.10E-02	PRLR	1
Organ Development	development of mammary gland tissue	2.10E-02	PRLR	1
Tissue Development	development of mammary gland tissue	2.10E-02	PRLR	1
Reproductive System Development and Function	development of mammary gland tissue	2.10E-02	PRLR	1
Embryonic Development	development of mandibular incisor	2.10E-02	NFIC	1
Organismal Development	development of mandibular incisor	2.10E-02	NFIC	1
Organ Development	development of mandibular incisor	2.10E-02	NFIC	1
Tissue Development	development of mandibular incisor	2.10E-02	NFIC	1
Connective Tissue Development and Function	development of mandibular incisor	2.10E-02	NFIC	1
Digestive System Development and Function	development of mandibular incisor	2.10E-02	NFIC	1
Skeletal and Muscular System Development and Function	development of mandibular incisor	2.10E-02	NFIC	1
Embryonic Development	development of maxillary incisor	2.10E-02	NFIC	1
Organismal Development	development of maxillary incisor	2.10E-02	NFIC	1
Organ Development	development of maxillary incisor	2.10E-02	NFIC	1
Tissue Development	development of maxillary incisor	2.10E-02	NFIC	1
Connective Tissue Development and Function	development of maxillary incisor	2.10E-02	NFIC	1
Digestive System Development and Function	development of maxillary incisor	2.10E-02	NFIC	1
Skeletal and Muscular System Development and Function	development of maxillary incisor	2.10E-02	NFIC	1
Embryonic Development	development of rhombomere 7	2.10E-02	HOXA1	1
Organismal Development	development of rhombomere 7	2.10E-02	HOXA1	1
Tissue Development	development of rhombomere 7	2.10E-02	HOXA1	1
Embryonic Development	development of rhombomere 8	2.10E-02	HOXA1	1
Organismal Development	development of rhombomere 8	2.10E-02	HOXA1	1
Tissue Development	development of rhombomere 8	2.10E-02	HOXA1	1
Embryonic Development	development of tube alveoli	2.10E-02	SKP2	1
Organismal Development	development of tube alveoli	2.10E-02	SKP2	1
Organ Development	development of tube alveoli	2.10E-02	SKP2	1
Tissue Development	development of tube alveoli	2.10E-02	SKP2	1
Reproductive System Development and Function	development of tube alveoli	2.10E-02	SKP2	1
Cellular Development	differentiation of branchial motor neurons	2.10E-02	RUNX1	1
Nervous System Development and Function	differentiation of branchial motor neurons	2.10E-02	RUNX1	1
Cellular Development	differentiation of dental follicle cells	2.10E-02	RUNX2	1
Embryonic Development	differentiation of dental follicle cells	2.10E-02	RUNX2	1
Cellular Development	differentiation of outer root sheath	2.10E-02	LEF1	1
Cellular Development	differentiation of reactive astrocytes	2.10E-02	VCAN	1
Nervous System Development and Function	differentiation of reactive astrocytes	2.10E-02	VCAN	1
Cellular Development	differentiation of visceral motor neurons	2.10E-02	RUNX1	1
Nervous System Development and Function	differentiation of visceral motor neurons	2.10E-02	RUNX1	1
Tissue Morphology	disintegration of epithelial tissue	2.10E-02	FOXF2	1
Cellular Assembly and Organization	disruption of filamentous network	2.10E-02	PRKCD	1
Cellular Compromise	disruption of filamentous network	2.10E-02	PRKCD	1
Tissue Development	dissociation of odontoblasts	2.10E-02	NFIC	1
Cell-To-Cell Signaling and Interaction	dissociation of odontoblasts	2.10E-02	NFIC	1
Cellular Movement	distribution of granule cell precursors	2.10E-02	VCAM1	1
Embryonic Development	distribution of granule cell precursors	2.10E-02	VCAM1	1
Nervous System Development and Function	distribution of granule cell precursors	2.10E-02	VCAM1	1
Embryonic Development	dysfunction of visceral endoderm	2.10E-02	NR5A2	1
Cardiovascular Disease	early onset hypertension	2.10E-02	NR3C2	1
Cell Morphology	electrical capacitance of ventricular myocytes	2.10E-02	PLA2G4A	1
Cardiovascular System Development and Function	electrical capacitance of ventricular myocytes	2.10E-02	PLA2G4A	1
Skeletal and Muscular System Development and Function	electrical capacitance of ventricular myocytes	2.10E-02	PLA2G4A	1
Cell Cycle	entry into G2/M phase of endothelial cells	2.10E-02	RUNX2	1
Cardiovascular System Development and Function	entry into G2/M phase of endothelial cells	2.10E-02	RUNX2	1
Cell Cycle	entry into cell cycle progression of gonadal cell lines	2.10E-02	CHRM3	1
Reproductive System Development and Function	entry into cell cycle progression of gonadal cell lines	2.10E-02	CHRM3	1
Cell Cycle	exit from G2/M phase of endothelial cells	2.10E-02	RUNX2	1
Cardiovascular System Development and Function	exit from G2/M phase of endothelial cells	2.10E-02	RUNX2	1
Cellular Growth and Proliferation	expansion of colony-forming unit macrophages	2.10E-02	RUNX1	1
Cellular Development	expansion of colony-forming unit macrophages	2.10E-02	RUNX1	1
Hematological System Development and Function	expansion of colony-forming unit macrophages	2.10E-02	RUNX1	1
Hematopoiesis	expansion of colony-forming unit macrophages	2.10E-02	RUNX1	1
Inflammatory Response	expansion of colony-forming unit macrophages	2.10E-02	RUNX1	1
Cellular Growth and Proliferation	expansion of granulocyte-macrophage progenitor cells	2.10E-02	RUNX1	1
Cellular Development	expansion of granulocyte-macrophage progenitor cells	2.10E-02	RUNX1	1
Hematological System Development and Function	expansion of granulocyte-macrophage progenitor cells	2.10E-02	RUNX1	1
Hematopoiesis	expansion of granulocyte-macrophage progenitor cells	2.10E-02	RUNX1	1
Lymphoid Tissue Structure and Development	expansion of granulocyte-macrophage progenitor cells	2.10E-02	RUNX1	1
Hereditary Disorder	exudative vitreoretinopathy type 5	2.10E-02	TSPAN12	1
Ophthalmic Disease	exudative vitreoretinopathy type 5	2.10E-02	TSPAN12	1
Hematological Disease	familial platelet disorder with predisposition to acute myelogenous leukemia	2.10E-02	RUNX1	1
Developmental Disorder	fg syndrome type 4	2.10E-02	CASK	1
Skeletal and Muscular Disorders	fg syndrome type 4	2.10E-02	CASK	1
Cell Cycle	fission of synaptic vesicles	2.10E-02	DNM1	1
Cell-To-Cell Signaling and Interaction	fission of synaptic vesicles	2.10E-02	DNM1	1
Nervous System Development and Function	fission of synaptic vesicles	2.10E-02	DNM1	1
Hair and Skin Development and Function	flaking of skin	2.10E-02	DSG3	1
Gastrointestinal Disease	focal nodular hyperplasia	2.10E-02	EPCAM	1
Cancer	focal nodular hyperplasia	2.10E-02	EPCAM	1
Hepatic System Disease	focal nodular hyperplasia	2.10E-02	EPCAM	1
Skeletal and Muscular System Development and Function	formation of appendicular skeleton	2.10E-02	RUNX2	1
Cellular Growth and Proliferation	formation of breast cell lines	2.10E-02	RUNX2	1
Small Molecule Biochemistry	formation of bupropion	2.10E-02	CYP2B6	1
Embryonic Development	formation of cranium	2.10E-02	RUNX2	1
Organismal Development	formation of cranium	2.10E-02	RUNX2	1
Organ Development	formation of cranium	2.10E-02	RUNX2	1
Tissue Development	formation of cranium	2.10E-02	RUNX2	1
Connective Tissue Development and Function	formation of cranium	2.10E-02	RUNX2	1
Skeletal and Muscular System Development and Function	formation of cranium	2.10E-02	RUNX2	1
Cellular Growth and Proliferation	formation of epithelial cell lines	2.10E-02	SEMA3F	1
Hair and Skin Development and Function	formation of epithelial cell lines	2.10E-02	SEMA3F	1
Organismal Injury and Abnormalities	formation of granulomatous lesion	2.10E-02	IL1RN	1
Immunological Disease	formation of granulomatous lesion	2.10E-02	IL1RN	1
Cancer	formation of large-cell follicular lymphoma	2.10E-02	MCL1	1
Hematological Disease	formation of large-cell follicular lymphoma	2.10E-02	MCL1	1
Immunological Disease	formation of large-cell follicular lymphoma	2.10E-02	MCL1	1
Cellular Growth and Proliferation	formation of lobulo-alveolar bud cells	2.10E-02	PRLR	1
Embryonic Development	formation of lobulo-alveolar bud cells	2.10E-02	PRLR	1
Reproductive System Development and Function	formation of lobulo-alveolar bud cells	2.10E-02	PRLR	1
Digestive System Development and Function	formation of luminal acinus	2.10E-02	RUNX2	1
Endocrine System Development and Function	formation of luminal acinus	2.10E-02	RUNX2	1
Cellular Growth and Proliferation	formation of mesenchymal cells	2.10E-02	RUNX2	1
Embryonic Development	formation of mesenchymal cells	2.10E-02	RUNX2	1
Embryonic Development	formation of occipital bone	2.10E-02	RUNX2	1
Organismal Development	formation of occipital bone	2.10E-02	RUNX2	1
Organ Development	formation of occipital bone	2.10E-02	RUNX2	1
Tissue Development	formation of occipital bone	2.10E-02	RUNX2	1
Connective Tissue Development and Function	formation of occipital bone	2.10E-02	RUNX2	1
Skeletal and Muscular System Development and Function	formation of occipital bone	2.10E-02	RUNX2	1
Connective Tissue Development and Function	formation of posterior zygomatic arch	2.10E-02	RUNX2	1
Skeletal and Muscular System Development and Function	formation of posterior zygomatic arch	2.10E-02	RUNX2	1
Embryonic Development	formation of testis cord	2.10E-02	PLK4	1
Organismal Development	formation of testis cord	2.10E-02	PLK4	1
Tissue Development	formation of testis cord	2.10E-02	PLK4	1
Cellular Compromise	fragmentation of acrosome	2.10E-02	GOPC	1
Organ Development	function of oviduct	2.10E-02	PRLR	1
Reproductive System Development and Function	function of oviduct	2.10E-02	PRLR	1
Cellular Growth and Proliferation	generation of hepatic progenitor cells	2.10E-02	LFNG	1
Tissue Development	generation of hepatic progenitor cells	2.10E-02	LFNG	1
Cellular Growth and Proliferation	growth of cholangiocarcinoma cell	2.10E-02	TNFSF10	1
Cellular Development	growth of cholangiocarcinoma cell	2.10E-02	TNFSF10	1
Tumor Morphology	growth of cholangiocarcinoma cell	2.10E-02	TNFSF10	1
Cellular Development	hematopoiesis of colony-forming erythroid cells	2.10E-02	RUNX1	1
Hematological System Development and Function	hematopoiesis of colony-forming erythroid cells	2.10E-02	RUNX1	1
Hematopoiesis	hematopoiesis of colony-forming erythroid cells	2.10E-02	RUNX1	1
Organismal Development	hematopoiesis of colony-forming erythroid cells	2.10E-02	RUNX1	1
Tissue Development	hematopoiesis of colony-forming erythroid cells	2.10E-02	RUNX1	1
Cardiovascular System Development and Function	hematopoiesis of colony-forming erythroid cells	2.10E-02	RUNX1	1
Organismal Injury and Abnormalities	hereditary angioedema type II	2.10E-02	SERPING1	1
Hereditary Disorder	hereditary angioedema type II	2.10E-02	SERPING1	1
Dermatological Diseases and Conditions	hereditary angioedema type II	2.10E-02	SERPING1	1
Immunological Disease	hereditary angioedema type II	2.10E-02	SERPING1	1
Gastrointestinal Disease	hereditary nonpolyposis colorectal cancer type 8	2.10E-02	EPCAM	1
Cancer	hereditary nonpolyposis colorectal cancer type 8	2.10E-02	EPCAM	1
Hereditary Disorder	hereditary nonpolyposis colorectal cancer type 8	2.10E-02	EPCAM	1
Hereditary Disorder	hereditary spastic paraplegia autosomal dominant 31	2.10E-02	REEP1	1
Neurological Disease	hereditary spastic paraplegia autosomal dominant 31	2.10E-02	REEP1	1
Organismal Injury and Abnormalities	holoprosencephaly-5	2.10E-02	ZIC2	1
Connective Tissue Disorders	holoprosencephaly-5	2.10E-02	ZIC2	1
Developmental Disorder	holoprosencephaly-5	2.10E-02	ZIC2	1
Hereditary Disorder	holoprosencephaly-5	2.10E-02	ZIC2	1
Skeletal and Muscular Disorders	holoprosencephaly-5	2.10E-02	ZIC2	1
Neurological Disease	holoprosencephaly-5	2.10E-02	ZIC2	1
Hematological System Development and Function	homeostasis of peripheral T lymphocyte	2.10E-02	CASP8	1
Cellular Function and Maintenance	homeostasis of peripheral T lymphocyte	2.10E-02	CASP8	1
Cell-mediated Immune Response	homeostasis of peripheral T lymphocyte	2.10E-02	CASP8	1
Lipid Metabolism	hydrolysis of sn-2-arachidonylphosphatidylcholine	2.10E-02	PLA2G4A	1
Small Molecule Biochemistry	hydrolysis of sn-2-arachidonylphosphatidylcholine	2.10E-02	PLA2G4A	1
Carbohydrate Metabolism	hydrolysis of sn-2-arachidonylphosphatidylcholine	2.10E-02	PLA2G4A	1
Organismal Injury and Abnormalities	hyperalgesia of masseter muscle	2.10E-02	IL1RN	1
Skeletal and Muscular Disorders	hyperalgesia of masseter muscle	2.10E-02	IL1RN	1
Neurological Disease	hyperalgesia of masseter muscle	2.10E-02	IL1RN	1
Dermatological Diseases and Conditions	hypergranulosis of skin	2.10E-02	DSG3	1
Cancer	hyperplasia of CD4+ T-lymphocytes	2.10E-02	DUSP4	1
Hematological Disease	hyperplasia of CD4+ T-lymphocytes	2.10E-02	DUSP4	1
Immunological Disease	hyperplasia of CD4+ T-lymphocytes	2.10E-02	DUSP4	1
Cancer	hyperplasia of germ cells	2.10E-02	CASP2	1
Reproductive System Disease	hyperplasia of germ cells	2.10E-02	CASP2	1
Hematological Disease	hypersplenism	2.10E-02	PPP1R15A	1
Immunological Disease	hypersplenism	2.10E-02	PPP1R15A	1
Developmental Disorder	hypertrophy of cornea	2.10E-02	PITX2	1
Ophthalmic Disease	hypertrophy of cornea	2.10E-02	PITX2	1
Metabolic Disease	hypohaptoglobinemia	2.10E-02	HP	1
Hematological Disease	hypohaptoglobinemia	2.10E-02	HP	1
Developmental Disorder	hypoplasia of ureter	2.10E-02	DLG1	1
Renal and Urological Disease	hypoplasia of ureter	2.10E-02	DLG1	1
Endocrine System Disorders	hypotrophy of testis	2.10E-02	PIK3CB	1
Developmental Disorder	hypotrophy of testis	2.10E-02	PIK3CB	1
Reproductive System Disease	hypotrophy of testis	2.10E-02	PIK3CB	1
Cellular Development	immortalization of bone marrow cell lines	2.10E-02	MCL1	1
Embryonic Development	implantation of zygote	2.10E-02	MCL1	1
Organismal Development	implantation of zygote	2.10E-02	MCL1	1
Reproductive System Development and Function	implantation of zygote	2.10E-02	MCL1	1
Lipid Metabolism	inactivation of beta-estradiol	2.10E-02	SULT1E1	1
Small Molecule Biochemistry	inactivation of beta-estradiol	2.10E-02	SULT1E1	1
Drug Metabolism	inactivation of beta-estradiol	2.10E-02	SULT1E1	1
Cancer	incidence of medullary thyroid carcinoma	2.10E-02	PRLR	1
Cellular Growth and Proliferation	inhibition of erythroblasts	2.10E-02	TNFSF10	1
Hematological System Development and Function	inhibition of erythroblasts	2.10E-02	TNFSF10	1
Cellular Growth and Proliferation	inhibition of hepatocytes	2.10E-02	TNFSF10	1
Cell Cycle	initiation of G1 phase of thyroid cells	2.10E-02	PRKCD	1
Cell Death and Survival	initiation of necrosis of cortical neurons	2.10E-02	CASP2	1
Cellular Assembly and Organization	interaction of actin filaments	2.10E-02	IQGAP1	1
Cellular Movement	invasion of mesenchymal cells	2.10E-02	RUNX2	1
Embryonic Development	invasion of mesenchymal cells	2.10E-02	RUNX2	1
Connective Tissue Disorders	kyphosis of thoracolumbar spine	2.10E-02	HIP1	1
Developmental Disorder	kyphosis of thoracolumbar spine	2.10E-02	HIP1	1
Skeletal and Muscular Disorders	kyphosis of thoracolumbar spine	2.10E-02	HIP1	1
Neurological Disease	kyphosis of thoracolumbar spine	2.10E-02	HIP1	1
DNA Replication, Recombination, and Repair	linking number of DNA	2.10E-02	LEF1	1
Lipid Metabolism	loss of arachidonic acid	2.10E-02	PLA2G4A	1
Small Molecule Biochemistry	loss of arachidonic acid	2.10E-02	PLA2G4A	1
Cellular Development	lymphopoiesis of myeloid progenitor cells	2.10E-02	LFNG	1
Embryonic Development	lymphopoiesis of myeloid progenitor cells	2.10E-02	LFNG	1
Hematological System Development and Function	lymphopoiesis of myeloid progenitor cells	2.10E-02	LFNG	1
Hematopoiesis	lymphopoiesis of myeloid progenitor cells	2.10E-02	LFNG	1
Organismal Development	lymphopoiesis of myeloid progenitor cells	2.10E-02	LFNG	1
Lymphoid Tissue Structure and Development	lymphopoiesis of myeloid progenitor cells	2.10E-02	LFNG	1
Organ Development	lymphopoiesis of myeloid progenitor cells	2.10E-02	LFNG	1
Tissue Development	lymphopoiesis of myeloid progenitor cells	2.10E-02	LFNG	1
Cell-To-Cell Signaling and Interaction	maintenance of stereocilia	2.10E-02	DFNB31	1
Cell Death and Survival	maturation of apoptotic bodies	2.10E-02	CASP2	1
Cellular Assembly and Organization	maturation of apoptotic bodies	2.10E-02	CASP2	1
Small Molecule Biochemistry	metabolism of benzphetamine	2.10E-02	CYP2B6	1
Embryonic Development	metabolism of embryonic cell lines	2.10E-02	EPCAM	1
Cellular Function and Maintenance	metabolism of embryonic cell lines	2.10E-02	EPCAM	1
Cellular Function and Maintenance	metabolism of epithelial cell lines	2.10E-02	EPCAM	1
Cellular Function and Maintenance	metabolism of fibroblast cell lines	2.10E-02	EPCAM	1
Cellular Function and Maintenance	metabolism of kidney cell lines	2.10E-02	EPCAM	1
Cellular Function and Maintenance	metabolism of squamous cell carcinoma cell lines	2.10E-02	EPCAM	1
Endocrine System Disorders	metastasis of pheochromocytoma cells	2.10E-02	EPCAM	1
Cancer	metastasis of pheochromocytoma cells	2.10E-02	EPCAM	1
Cell Morphology	mineralization of dermal fibroblasts	2.10E-02	RUNX2	1
Hematological System Development and Function	mitogenesis of pro-B lymphocytes	2.10E-02	LEF1	1
Cell Cycle	mitogenesis of pro-B lymphocytes	2.10E-02	LEF1	1
Humoral Immune Response	mitogenesis of pro-B lymphocytes	2.10E-02	LEF1	1
Lipid Metabolism	mobilization of cholesterol ester	2.10E-02	PLTP	1
Molecular Transport	mobilization of cholesterol ester	2.10E-02	PLTP	1
Small Molecule Biochemistry	mobilization of cholesterol ester	2.10E-02	PLTP	1
Lipid Metabolism	mobilization of phosphatidylcholine	2.10E-02	PLTP	1
Molecular Transport	mobilization of phosphatidylcholine	2.10E-02	PLTP	1
Small Molecule Biochemistry	mobilization of phosphatidylcholine	2.10E-02	PLTP	1
Carbohydrate Metabolism	mobilization of phosphatidylcholine	2.10E-02	PLTP	1
Cellular Movement	mobilization of sperm	2.10E-02	SULT1E1	1
Reproductive System Development and Function	mobilization of sperm	2.10E-02	SULT1E1	1
Cellular Development	monocytopoiesis	2.10E-02	RUNX1	1
Hematological System Development and Function	monocytopoiesis	2.10E-02	RUNX1	1
Hematopoiesis	monocytopoiesis	2.10E-02	RUNX1	1
Embryonic Development	morphogenesis of pulmonary valve	2.10E-02	NFATC1	1
Organismal Development	morphogenesis of pulmonary valve	2.10E-02	NFATC1	1
Organ Development	morphogenesis of pulmonary valve	2.10E-02	NFATC1	1
Tissue Development	morphogenesis of pulmonary valve	2.10E-02	NFATC1	1
Organ Morphology	morphogenesis of pulmonary valve	2.10E-02	NFATC1	1
Cardiovascular System Development and Function	morphogenesis of pulmonary valve	2.10E-02	NFATC1	1
Organismal Development	morphogenesis of superior vena cava	2.10E-02	PITX2	1
Cardiovascular System Development and Function	morphogenesis of superior vena cava	2.10E-02	PITX2	1
Cell Morphology	morphology of asters	2.10E-02	IQGAP1	1
Cell Morphology	morphology of sarcoma cell lines	2.10E-02	TIMP3	1
Organismal Injury and Abnormalities	mouth mucosal ulcer	2.10E-02	DSG3	1
Gastrointestinal Disease	mouth mucosal ulcer	2.10E-02	DSG3	1
Dermatological Diseases and Conditions	mouth mucosal ulcer	2.10E-02	DSG3	1
Cell Death and Survival	necroptosis of T lymphocytes	2.10E-02	CASP8	1
Neurological Disease	neurological deficit	2.10E-02	SERPING1	1
Cellular Compromise	nucleation of gonadal cell lines	2.10E-02	PLK4	1
Reproductive System Development and Function	nucleation of gonadal cell lines	2.10E-02	PLK4	1
Cell-To-Cell Signaling and Interaction	opening of junctional complexes	2.10E-02	ARHGDIA	1
Tissue Development	organization of vertebrae	2.10E-02	LFNG	1
Connective Tissue Development and Function	organization of vertebrae	2.10E-02	LFNG	1
Skeletal and Muscular System Development and Function	organization of vertebrae	2.10E-02	LFNG	1
Embryonic Development	ossification of basisphenoid bone	2.10E-02	PDGFRA	1
Organismal Development	ossification of basisphenoid bone	2.10E-02	PDGFRA	1
Organ Development	ossification of basisphenoid bone	2.10E-02	PDGFRA	1
Tissue Development	ossification of basisphenoid bone	2.10E-02	PDGFRA	1
Connective Tissue Development and Function	ossification of basisphenoid bone	2.10E-02	PDGFRA	1
Skeletal and Muscular System Development and Function	ossification of basisphenoid bone	2.10E-02	PDGFRA	1
Embryonic Development	ossification of skeleton	2.10E-02	RUNX2	1
Organismal Development	ossification of skeleton	2.10E-02	RUNX2	1
Organ Development	ossification of skeleton	2.10E-02	RUNX2	1
Tissue Development	ossification of skeleton	2.10E-02	RUNX2	1
Connective Tissue Development and Function	ossification of skeleton	2.10E-02	RUNX2	1
Skeletal and Muscular System Development and Function	ossification of skeleton	2.10E-02	RUNX2	1
Hematological System Development and Function	oxidation of blood	2.10E-02	PLA2G4A	1
Tissue Morphology	oxidation of blood	2.10E-02	PLA2G4A	1
Small Molecule Biochemistry	oxidation of bupropion	2.10E-02	CYP2B6	1
Energy Production	oxidation of bupropion	2.10E-02	CYP2B6	1
Embryonic Development	patterning of sinus venosus	2.10E-02	PITX2	1
Tissue Development	patterning of sinus venosus	2.10E-02	PITX2	1
Cellular Compromise	permeability transition of breast cancer cell lines	2.10E-02	CASP8	1
Behavior	perseverance behavior	2.10E-02	NR3C2	1
Post-Translational Modification	processing of protein fragment	2.10E-02	ERAP1	1
Lipid Metabolism	production of taurocholic acid	2.10E-02	NR5A2	1
Small Molecule Biochemistry	production of taurocholic acid	2.10E-02	NR5A2	1
Vitamin and Mineral Metabolism	production of taurocholic acid	2.10E-02	NR5A2	1
Cellular Function and Maintenance	progression of gonadal cell lines	2.10E-02	CHRM3	1
Reproductive System Development and Function	progression of gonadal cell lines	2.10E-02	CHRM3	1
Cellular Function and Maintenance	progression of myoblasts	2.10E-02	PITX2	1
Hereditary Disorder	progressive myoclonic epilepsy type 6	2.10E-02	GOSR2	1
Neurological Disease	progressive myoclonic epilepsy type 6	2.10E-02	GOSR2	1
Cell-To-Cell Signaling and Interaction	proinflammatory response of leukemia cell lines	2.10E-02	MCL1	1
Inflammatory Response	proinflammatory response of leukemia cell lines	2.10E-02	MCL1	1
Cell-To-Cell Signaling and Interaction	proinflammatory response of lymphoma cell lines	2.10E-02	MCL1	1
Inflammatory Response	proinflammatory response of lymphoma cell lines	2.10E-02	MCL1	1
Humoral Immune Response	proinflammatory response of lymphoma cell lines	2.10E-02	MCL1	1
Cell-To-Cell Signaling and Interaction	proinflammatory response of macrophage cancer cell lines	2.10E-02	MCL1	1
Inflammatory Response	proinflammatory response of macrophage cancer cell lines	2.10E-02	MCL1	1
Cellular Assembly and Organization	projection of mossy fibers	2.10E-02	NR3C2	1
Cell Morphology	projection of mossy fibers	2.10E-02	NR3C2	1
Nervous System Development and Function	projection of mossy fibers	2.10E-02	NR3C2	1
Infectious Disease	proliferation of HIV	2.10E-02	NFATC1	1
Cellular Growth and Proliferation	proliferation of calvarial cells	2.10E-02	RUNX2	1
Cellular Development	proliferation of calvarial cells	2.10E-02	RUNX2	1
Connective Tissue Development and Function	proliferation of calvarial cells	2.10E-02	RUNX2	1
Skeletal and Muscular System Development and Function	proliferation of calvarial cells	2.10E-02	RUNX2	1
Cellular Growth and Proliferation	proliferation of ectomesenchymal cells	2.10E-02	NFIC	1
Cellular Development	proliferation of ectomesenchymal cells	2.10E-02	NFIC	1
Embryonic Development	proliferation of ectomesenchymal cells	2.10E-02	NFIC	1
Cellular Growth and Proliferation	proliferation of gastric mucous cells	2.10E-02	TFF2	1
Cellular Development	proliferation of gastric mucous cells	2.10E-02	TFF2	1
Digestive System Development and Function	proliferation of gastric mucous cells	2.10E-02	TFF2	1
Cellular Growth and Proliferation	proliferation of thymic epithelial cells	2.10E-02	PRLR	1
Developmental Disorder	prune belly syndrome	2.10E-02	CHRM3	1
Skeletal and Muscular Disorders	prune belly syndrome	2.10E-02	CHRM3	1
Renal and Urological Disease	prune belly syndrome	2.10E-02	CHRM3	1
Lipid Metabolism	quantity of L-alpha-palmitoyloleolyl-phosphatidylcholine	2.10E-02	TNFSF10	1
Molecular Transport	quantity of L-alpha-palmitoyloleolyl-phosphatidylcholine	2.10E-02	TNFSF10	1
Small Molecule Biochemistry	quantity of L-alpha-palmitoyloleolyl-phosphatidylcholine	2.10E-02	TNFSF10	1
Carbohydrate Metabolism	quantity of L-alpha-palmitoyloleolyl-phosphatidylcholine	2.10E-02	TNFSF10	1
Cell Death and Survival	quantity of apoptotic endothelial cell lines	2.10E-02	TNFSF10	1
Reproductive System Development and Function	quantity of cumulus cells	2.10E-02	SULT1E1	1
Tissue Morphology	quantity of cumulus cells	2.10E-02	SULT1E1	1
Cellular Growth and Proliferation	quantity of epiblast cells	2.10E-02	IL6ST	1
Cellular Development	quantity of epiblast cells	2.10E-02	IL6ST	1
Embryonic Development	quantity of epiblast cells	2.10E-02	IL6ST	1
Tissue Morphology	quantity of epiblast cells	2.10E-02	IL6ST	1
Lipid Metabolism	quantity of leukotriene D4	2.10E-02	IL1RN	1
Molecular Transport	quantity of leukotriene D4	2.10E-02	IL1RN	1
Small Molecule Biochemistry	quantity of leukotriene D4	2.10E-02	IL1RN	1
Lipid Metabolism	quantity of leukotriene E4	2.10E-02	IL1RN	1
Molecular Transport	quantity of leukotriene E4	2.10E-02	IL1RN	1
Small Molecule Biochemistry	quantity of leukotriene E4	2.10E-02	IL1RN	1
Tissue Morphology	quantity of renal tubular epithelial cells	2.10E-02	SKP2	1
Cell Cycle	re-entry into S phase of leukocyte cell lines	2.10E-02	RUNX1	1
Cell Death and Survival	regeneration of blood platelets	2.10E-02	IL6ST	1
Cellular Development	regeneration of blood platelets	2.10E-02	IL6ST	1
Hematological System Development and Function	regeneration of blood platelets	2.10E-02	IL6ST	1
Hematopoiesis	regeneration of blood platelets	2.10E-02	IL6ST	1
Inflammatory Response	regeneration of blood platelets	2.10E-02	IL6ST	1
Cell Death and Survival	regeneration of red blood cells	2.10E-02	IL6ST	1
Cellular Development	regeneration of red blood cells	2.10E-02	IL6ST	1
Hematological System Development and Function	regeneration of red blood cells	2.10E-02	IL6ST	1
Hematopoiesis	regeneration of red blood cells	2.10E-02	IL6ST	1
Cell Death and Survival	regeneration of skeletal muscle satellite cells	2.10E-02	BVES	1
Cellular Development	regeneration of skeletal muscle satellite cells	2.10E-02	BVES	1
Tissue Development	regeneration of skeletal muscle satellite cells	2.10E-02	BVES	1
Organ Morphology	regeneration of skeletal muscle satellite cells	2.10E-02	BVES	1
Skeletal and Muscular System Development and Function	regeneration of skeletal muscle satellite cells	2.10E-02	BVES	1
Lipid Metabolism	release of linoleic acid	2.10E-02	PLA2G4A	1
Molecular Transport	release of linoleic acid	2.10E-02	PLA2G4A	1
Small Molecule Biochemistry	release of linoleic acid	2.10E-02	PLA2G4A	1
Cell Cycle	replication of osteoblasts	2.10E-02	NFATC1	1
Hematological Disease	resistant to imatinib idiopathic hypereosinophilic syndrome	2.10E-02	PDGFRA	1
Immunological Disease	resistant to imatinib idiopathic hypereosinophilic syndrome	2.10E-02	PDGFRA	1
Tissue Development	response of bronchial tissue	2.10E-02	PLA2G4A	1
Respiratory System Development and Function	response of bronchial tissue	2.10E-02	PLA2G4A	1
Lipid Metabolism	reuptake of bile acid	2.10E-02	NR5A2	1
Molecular Transport	reuptake of bile acid	2.10E-02	NR5A2	1
Small Molecule Biochemistry	reuptake of bile acid	2.10E-02	NR5A2	1
Ophthalmic Disease	ring dermoid of cornea	2.10E-02	PITX2	1
Cardiovascular Disease	roberts-sc phocomelia syndrome	2.10E-02	ESCO2	1
Developmental Disorder	roberts-sc phocomelia syndrome	2.10E-02	ESCO2	1
Hereditary Disorder	roberts-sc phocomelia syndrome	2.10E-02	ESCO2	1
Skeletal and Muscular Disorders	roberts-sc phocomelia syndrome	2.10E-02	ESCO2	1
Dermatological Diseases and Conditions	roberts-sc phocomelia syndrome	2.10E-02	ESCO2	1
Organismal Injury and Abnormalities	secondary erythrocytosis	2.10E-02	RUNX1	1
Hematological Disease	secondary erythrocytosis	2.10E-02	RUNX1	1
Organismal Development	secretion of breast milk	2.10E-02	PRLR	1
Reproductive System Development and Function	secretion of breast milk	2.10E-02	PRLR	1
Cellular Response to Therapeutics	sensitivity of astrocytes	2.10E-02	TNFSF10	1
Cellular Assembly and Organization	size of actin stress fibers	2.10E-02	LIMA1	1
Cell Morphology	size of actin stress fibers	2.10E-02	LIMA1	1
Hematological System Development and Function	size of colony-forming erythroid cells	2.10E-02	TNFSF10	1
Hematopoiesis	size of colony-forming erythroid cells	2.10E-02	TNFSF10	1
Cell Morphology	size of colony-forming erythroid cells	2.10E-02	TNFSF10	1
Organ Morphology	size of nigrostriatum	2.10E-02	FZD3	1
Nervous System Development and Function	size of nigrostriatum	2.10E-02	FZD3	1
Tissue Morphology	size of nigrostriatum	2.10E-02	FZD3	1
Organ Morphology	size of thalamocortical tract	2.10E-02	FZD3	1
Nervous System Development and Function	size of thalamocortical tract	2.10E-02	FZD3	1
Organ Morphology	size of ventricular septum	2.10E-02	VCAM1	1
Cardiovascular System Development and Function	size of ventricular septum	2.10E-02	VCAM1	1
Cellular Assembly and Organization	stabilization of microfilaments	2.10E-02	MAP2	1
Organ Morphology	stress response of ventricular septum	2.10E-02	STK4	1
Cellular Assembly and Organization	structural integrity of adherens junctions	2.10E-02	DLG1	1
Cell Morphology	structural integrity of adherens junctions	2.10E-02	DLG1	1
Cell-To-Cell Signaling and Interaction	structural integrity of adherens junctions	2.10E-02	DLG1	1
Dermatological Diseases and Conditions	suprabasilar acantholysis of oropharynx	2.10E-02	DSG3	1
Cell Death and Survival	survival of thymoma cell lines	2.10E-02	LEF1	1
Cardiovascular Disease	tachycardia of atrium	2.10E-02	PITX2	1
Dermatological Diseases and Conditions	thermal burn	2.10E-02	IL1RN	1
Organ Morphology	thickness of right ventricle	2.10E-02	IL6ST	1
Cardiovascular System Development and Function	thickness of right ventricle	2.10E-02	IL6ST	1
Lipid Metabolism	translocation of cardiolipin	2.10E-02	PRKCD	1
Molecular Transport	translocation of cardiolipin	2.10E-02	PRKCD	1
Small Molecule Biochemistry	translocation of cardiolipin	2.10E-02	PRKCD	1
Lipid Metabolism	transmission of phosphatidylethanolamine	2.10E-02	PLTP	1
Small Molecule Biochemistry	transmission of phosphatidylethanolamine	2.10E-02	PLTP	1
Carbohydrate Metabolism	transmission of phosphatidylethanolamine	2.10E-02	PLTP	1
Lipid Metabolism	transmission of sphingomyelin	2.10E-02	PLTP	1
Small Molecule Biochemistry	transmission of sphingomyelin	2.10E-02	PLTP	1
Molecular Transport	transport of L-tryptophan	2.10E-02	SLC16A10	1
Small Molecule Biochemistry	transport of L-tryptophan	2.10E-02	SLC16A10	1
Amino Acid Metabolism	transport of L-tryptophan	2.10E-02	SLC16A10	1
Molecular Transport	transport of L-tyrosine	2.10E-02	SLC16A10	1
Small Molecule Biochemistry	transport of L-tyrosine	2.10E-02	SLC16A10	1
Amino Acid Metabolism	transport of L-tyrosine	2.10E-02	SLC16A10	1
Molecular Transport	transport of hypoxanthine	2.10E-02	SLC29A2	1
Small Molecule Biochemistry	transport of hypoxanthine	2.10E-02	SLC29A2	1
Nucleic Acid Metabolism	transport of hypoxanthine	2.10E-02	SLC29A2	1
Molecular Transport	transport of thymine	2.10E-02	SLC29A2	1
Small Molecule Biochemistry	transport of thymine	2.10E-02	SLC29A2	1
Nucleic Acid Metabolism	transport of thymine	2.10E-02	SLC29A2	1
Cellular Function and Maintenance	trapping of odontoblasts	2.10E-02	NFIC	1
Gastrointestinal Disease	trichohepatoenteric syndrome type 1	2.10E-02	TTC37	1
Hereditary Disorder	trichohepatoenteric syndrome type 1	2.10E-02	TTC37	1
Gastrointestinal Disease	tufting enteropathy	2.10E-02	EPCAM	1
Developmental Disorder	tufting enteropathy	2.10E-02	EPCAM	1
Cancer	tumorigenesis of bone cancer cell lines	2.10E-02	WWOX	1
Skeletal and Muscular Disorders	tumorigenesis of bone cancer cell lines	2.10E-02	WWOX	1
Cancer	tumorigenesis of prostatic adenocarcinoma	2.10E-02	HIP1	1
Reproductive System Disease	tumorigenesis of prostatic adenocarcinoma	2.10E-02	HIP1	1
Lipid Metabolism	turnover of arachidonic acid	2.10E-02	PLA2G4A	1
Small Molecule Biochemistry	turnover of arachidonic acid	2.10E-02	PLA2G4A	1
Organ Morphology	ulceration of gastric mucosa	2.10E-02	TFF2	1
Molecular Transport	uptake of D-alanine	2.10E-02	SLC7A10	1
Small Molecule Biochemistry	uptake of D-alanine	2.10E-02	SLC7A10	1
Amino Acid Metabolism	uptake of D-alanine	2.10E-02	SLC7A10	1
Molecular Transport	uptake of D-serine	2.10E-02	SLC7A10	1
Small Molecule Biochemistry	uptake of D-serine	2.10E-02	SLC7A10	1
Amino Acid Metabolism	uptake of D-serine	2.10E-02	SLC7A10	1
Molecular Transport	uptake of L-isoleucine	2.10E-02	SLC7A10	1
Small Molecule Biochemistry	uptake of L-isoleucine	2.10E-02	SLC7A10	1
Amino Acid Metabolism	uptake of L-isoleucine	2.10E-02	SLC7A10	1
Molecular Transport	uptake of L-leucine	2.10E-02	SLC7A10	1
Small Molecule Biochemistry	uptake of L-leucine	2.10E-02	SLC7A10	1
Amino Acid Metabolism	uptake of L-leucine	2.10E-02	SLC7A10	1
Molecular Transport	uptake of L-threonine	2.10E-02	SLC7A10	1
Small Molecule Biochemistry	uptake of L-threonine	2.10E-02	SLC7A10	1
Amino Acid Metabolism	uptake of L-threonine	2.10E-02	SLC7A10	1
Molecular Transport	uptake of L-valine	2.10E-02	SLC7A10	1
Small Molecule Biochemistry	uptake of L-valine	2.10E-02	SLC7A10	1
Amino Acid Metabolism	uptake of L-valine	2.10E-02	SLC7A10	1
Molecular Transport	uptake of beta-alanine	2.10E-02	SLC7A10	1
Small Molecule Biochemistry	uptake of beta-alanine	2.10E-02	SLC7A10	1
Amino Acid Metabolism	uptake of beta-alanine	2.10E-02	SLC7A10	1
Cell Morphology	vacuolation of cervical cancer cell lines	2.10E-02	DNM1	1
Cellular Compromise	vacuolation of cervical cancer cell lines	2.10E-02	DNM1	1
Cell Morphology	vacuolation of proximal tubule cells	2.10E-02	AQP11	1
Cellular Compromise	vacuolation of proximal tubule cells	2.10E-02	AQP11	1
Infectious Disease	viral entry by Machupo virus	2.10E-02	TFRC	1
Infectious Disease	viral entry by mouse mammary tumor virus	2.10E-02	TFRC	1
Endocrine System Disorders	serous ovarian carcinoma process	2.12E-02	EPCAM,FZD3,PDGFRA,PRLR,RASSF9,SERPING1,TIMP3	7
Cancer	serous ovarian carcinoma process	2.12E-02	EPCAM,FZD3,PDGFRA,PRLR,RASSF9,SERPING1,TIMP3	7
Reproductive System Disease	serous ovarian carcinoma process	2.12E-02	EPCAM,FZD3,PDGFRA,PRLR,RASSF9,SERPING1,TIMP3	7
Cellular Growth and Proliferation	proliferation of leukemia cell lines	2.12E-02	CASP8,DUSP4,EIF5A,IGF2BP3,NRG3,RUNX1,RUNX2,TF,TNFSF10	9
Cellular Development	proliferation of leukemia cell lines	2.12E-02	CASP8,DUSP4,EIF5A,IGF2BP3,NRG3,RUNX1,RUNX2,TF,TNFSF10	9
Cell Cycle	cell cycle progression of hepatocytes	2.13E-02	IL6R,SKP2	2
Hepatic System Development and Function	cell cycle progression of hepatocytes	2.13E-02	IL6R,SKP2	2
Cellular Movement	chemotaxis of fibroblast cell lines	2.13E-02	GAB1,PDGFRA	2
Connective Tissue Development and Function	chemotaxis of fibroblast cell lines	2.13E-02	GAB1,PDGFRA	2
Cellular Development	hematopoiesis of stem cells	2.13E-02	IL6R,IL6ST	2
Hematological System Development and Function	hematopoiesis of stem cells	2.13E-02	IL6R,IL6ST	2
Hematopoiesis	hematopoiesis of stem cells	2.13E-02	IL6R,IL6ST	2
Cellular Movement	migration of muscle precursor cells	2.13E-02	GAB1,THBS4	2
Skeletal and Muscular System Development and Function	migration of muscle precursor cells	2.13E-02	GAB1,THBS4	2
Cellular Assembly and Organization	retraction of dendrites	2.13E-02	IL6R,IL6ST	2
Cellular Compromise	retraction of dendrites	2.13E-02	IL6R,IL6ST	2
Nervous System Development and Function	retraction of dendrites	2.13E-02	IL6R,IL6ST	2
Cell Death and Survival	toxicity of cells	2.13E-02	IL1RN,TNFSF10	2
Cellular Compromise	toxicity of cells	2.13E-02	IL1RN,TNFSF10	2
Cellular Development	differentiation of phagocytes	2.16E-02	CASP8,DUSP5,IL1RN,LEF1,NFATC1,PDGFRA,PLA2G4A,RGS10,RUNX1,TNFSF10	10
Hematological System Development and Function	differentiation of phagocytes	2.16E-02	CASP8,DUSP5,IL1RN,LEF1,NFATC1,PDGFRA,PLA2G4A,RGS10,RUNX1,TNFSF10	10
Hematopoiesis	differentiation of phagocytes	2.16E-02	CASP8,DUSP5,IL1RN,LEF1,NFATC1,PDGFRA,PLA2G4A,RGS10,RUNX1,TNFSF10	10
Digestive System Development and Function	suckling	2.16E-02	DNM1,FOXF2,HOXA1,JAK1,LPAR1	5
Behavior	suckling	2.16E-02	DNM1,FOXF2,HOXA1,JAK1,LPAR1	5
Gastrointestinal Disease	digestive organ tumor	2.20E-02	A1BG,ABCD3,ARHGDIA,CASP2,CASP8,CCDC88A,CDC27,DUSP5,ENPP4,EPAS1,EPCAM,EZR,FGL1,FOXF2,FRMD3,FSCN1,HIST1H3A (includes others),HNRNPH1,HP,IL1RN,IL6R,IQGAP1,JAK1,LGR5,LPAR1,NR5A2,NUP43,OSMR,PAICS,PDGFRA,PITX2,PLK4,PRKCD,RBBP4,RUNX1,S100P,SEC63,SEMA3F,STK4,SULT1E1,TCEA1,TFRC,THBS4,TIMP3,TNFSF10,TNIK,TRIM23,UGT8,VCAM1,WWOX	50
Cancer	digestive organ tumor	2.20E-02	A1BG,ABCD3,ARHGDIA,CASP2,CASP8,CCDC88A,CDC27,DUSP5,ENPP4,EPAS1,EPCAM,EZR,FGL1,FOXF2,FRMD3,FSCN1,HIST1H3A (includes others),HNRNPH1,HP,IL1RN,IL6R,IQGAP1,JAK1,LGR5,LPAR1,NR5A2,NUP43,OSMR,PAICS,PDGFRA,PITX2,PLK4,PRKCD,RBBP4,RUNX1,S100P,SEC63,SEMA3F,STK4,SULT1E1,TCEA1,TFRC,THBS4,TIMP3,TNFSF10,TNIK,TRIM23,UGT8,VCAM1,WWOX	50
Cell Death and Survival	apoptosis of lung cell lines	2.23E-02	CASP8,TIMP3,TNFSF10	3
Cellular Growth and Proliferation	proliferation of glioma cells	2.23E-02	PRKCD,SPAST,TNFSF10	3
Cellular Development	proliferation of glioma cells	2.23E-02	PRKCD,SPAST,TNFSF10	3
Tumor Morphology	proliferation of glioma cells	2.23E-02	PRKCD,SPAST,TNFSF10	3
Lipid Metabolism	binding of lipid	2.27E-02	APOB,CASP2,HIP1,SERPING1,TNFSF10	5
Small Molecule Biochemistry	binding of lipid	2.27E-02	APOB,CASP2,HIP1,SERPING1,TNFSF10	5
Cellular Movement	cell movement of antigen presenting cells	2.30E-02	CCDC88A,CTSE,CTSZ,EPAS1,IL1RN,NR3C2,PIK3CB,PRKCD,RHOB,S100A10,SERPING1,TIMP3,TNFSF10	13
Hematological System Development and Function	cell movement of antigen presenting cells	2.30E-02	CCDC88A,CTSE,CTSZ,EPAS1,IL1RN,NR3C2,PIK3CB,PRKCD,RHOB,S100A10,SERPING1,TIMP3,TNFSF10	13
Immune Cell Trafficking	cell movement of antigen presenting cells	2.30E-02	CCDC88A,CTSE,CTSZ,EPAS1,IL1RN,NR3C2,PIK3CB,PRKCD,RHOB,S100A10,SERPING1,TIMP3,TNFSF10	13
