# Supplementary material for: Replication Vesicles are Load- and Choke-Points in the Hepatitis C Virus Lifecycle
Source: PLoS Pathog. 2013 Aug 22;9(8):e1003561. doi: 10.1371/journal.ppat.1003561 (PMC3749965; doi:10.1371/journal.ppat.1003561)
Supplement: Table S4 — Annotation of 255 differentially expressed genes correlating with permissiveness to canonical pathways. Analysis was done using IP (Ingenuity Systems, www.ingenuity.com). Canonical pathway analysis identified the pathways from the IPA library of canonical pathways that were most significant to the data set. Molecules from the data set that met the p-value<0.2 and log fold-change >0.3 or <−0.3 criteria and were associated with a canonical pathway in the Ingenuity Knowledge Base were considered for the analysis. The significance of the association between the data set and the canonical pathway was measured in 2 ways: 1) A ratio of the number of molecules from the data set that map to the pathway divided by the total number of molecules that map to the canonical pathway is displayed. 2) Fisher's exact test was used to calculate a p-value determining the probability that the association between the genes in the dataset and the canonical pathway is explained by chance alone. (XLS) [file ppat.1003561.s012.xls]

## Sheet: Sheet0
© 2000-2012 Ingenuity Systems, Inc. All rights reserved.
Ingenuity Canonical Pathways	-log(p-value)	Ratio	Molecules
Role of JAK family kinases in IL-6-type Cytokine Signaling	3.83E00	1.85E-01	IL6ST,JAK1,IL6R,OSMR,MAPK12
Oncostatin M Signaling	3.18E00	1.43E-01	IL6ST,TIMP3,EPAS1,JAK1,OSMR
Acute Phase Response Signaling	2.6E00	5.62E-02	IL6ST,SERPING1,HP,TF,IL1RN,SOS2,IL6R,OSMR,PIK3CB,MAPK12
SAPK/JNK Signaling	2.58E00	6.86E-02	GAB1,SOS2,NFATC1,DUSP4,PIK3CB,MAPK12,MAP3K2
Mouse Embryonic Stem Cell Pluripotency	2.47E00	7.07E-02	IL6ST,JAK1,SOS2,FZD3,LEF1,PIK3CB,MAPK12
Gap Junction Signaling	2.38E00	5.11E-02	HTR2C,SP1,LPAR1,GUCY1A3,PRKCD,SOS2,PIK3CB,TUBB2B,MAP3K2
Interferon Signaling	2.37E00	1.11E-01	IFIT3,IFIT1,JAK1,IFI35
Huntington's Disease Signaling	2.26E00	4.58E-02	DNM1,SP1,PRKCD,CASP2,SOS2,PIK3CB,HIP1,CASP8,GOSR2,NAPB,TAF9B
ErbB2-ErbB3 Signaling	2.2E00	8.33E-02	SP1,NRG3,SOS2,NRG4,PIK3CB
ErbB4 Signaling	2.14E00	7.46E-02	NRG3,PRKCD,SOS2,NRG4,PIK3CB
ErbB Signaling	2.05E00	6.9E-02	NRG3,PRKCD,SOS2,NRG4,PIK3CB,MAPK12
RhoA Signaling	1.99E00	5.83E-02	ACTR2,PIP5K1A,NGEF,RAPGEF2,LPAR1,EZR,SEMA3F
IL-6 Signaling	1.96E00	5.65E-02	IL6ST,IL1RN,SOS2,IL6R,PIK3CB,MAPK12,MCL1
LXR/RXR Activation	1.9E00	5.15E-02	HPR,APOB,TF,IL1RN,PCYOX1,PLTP,A1BG
IL-4 Signaling	1.78E00	6.33E-02	JAK1,SOS2,NFATC1,PIK3CB,NR3C2
HGF Signaling	1.75E00	5.71E-02	GAB1,PRKCD,SOS2,PIK3CB,MAPK12,MAP3K2
Prolactin Signaling	1.73E00	6.25E-02	SP1,PRKCD,SOS2,PIK3CB,PRLR
Glucocorticoid Receptor Signaling	1.73E00	3.74E-02	VCAM1,JAK1,PRKAB2,IL1RN,SOS2,NFATC1,PIK3CB,NR3C2,MAPK12,TAF15,TAF9B
Thiamin Salvage III	1.68E00	2E-01	TPK1
Endothelin-1 Signaling	1.62E00	4.28E-02	PLA2G4A,GUCY1A3,GAB1,PRKCD,CASP2,PIK3CB,CASP8,MAPK12
NGF Signaling	1.62E00	5.08E-02	GAB1,PRKCD,SOS2,PIK3CB,MAPK12,MAP3K2
Fc Epsilon RI Signaling	1.6E00	5.13E-02	PLA2G4A,GAB1,PRKCD,SOS2,PIK3CB,MAPK12
Role of NANOG in Mammalian Embryonic Stem Cell Pluripotency	1.58E00	5.26E-02	IL6ST,JAK1,GAB1,SOS2,FZD3,PIK3CB
EGF Signaling	1.53E00	6.45E-02	JAK1,SOS2,PIK3CB,MAPK12
FXR/RXR Activation	1.5E00	4.95E-02	APOB,IL1RN,NR5A2,PLTP,MAPK12
Glioblastoma Multiforme Signaling	1.49E00	4.27E-02	RHOB,PRKCD,SOS2,FZD3,PDGFRA,LEF1,PIK3CB
Production of Nitric Oxide and Reactive Oxygen Species in Macrophages	1.48E00	3.81E-02	JAK1,APOB,RHOB,PRKCD,PIK3CB,PCYOX1,MAPK12,MAP3K2
Myc Mediated Apoptosis Signaling	1.48E00	6.67E-02	SOS2,PIK3CB,CASP8,MAPK12
ATM Signaling	1.46E00	6.56E-02	SMC3,MDM4,CBX5,MAPK12
Clathrin-mediated Endocytosis Signaling	1.44E00	4.08E-02	DNM1,ACTR2,APOB,TF,TFRC,PIK3CB,PCYOX1,HIP1
PI3K/AKT Signaling	1.39E00	4.17E-02	JAK1,GAB1,SOS2,PIK3CB,MCL1,THEM4
IL-17A Signaling in Airway Cells	1.37E00	5.56E-02	JAK1,PIK3CB,CXCL5,MAPK12
Remodeling of Epithelial Adherens Junctions	1.35E00	5.88E-02	DNM1,ACTR2,IQGAP1,TUBB2B
HMGB1 Signaling	1.34E00	5.05E-02	VCAM1,SP1,RHOB,PIK3CB,MAPK12
Colorectal Cancer Metastasis Signaling	1.27E00	3.49E-02	IL6ST,JAK1,RHOB,SOS2,IL6R,FZD3,LEF1,PIK3CB,MAPK12
IL-10 Signaling	1.27E00	5.13E-02	JAK1,SP1,IL1RN,MAPK12
GDNF Family Ligand-Receptor Interactions	1.27E00	5.48E-02	GAB1,SOS2,PIK3CB,MAPK12
Cholecystokinin/Gastrin-mediated Signaling	1.24E00	4.72E-02	RHOB,IL1RN,PRKCD,SOS2,MAPK12
Inosine-5'-phosphate Biosynthesis II	1.21E00	6.25E-02	PAICS
Hypusine Biosynthesis	1.21E00	2E-01	EIF5A
IL-17 Signaling	1.19E00	5.41E-02	JAK1,PIK3CB,CXCL5,MAPK12
Rac Signaling	1.18E00	4.1E-02	ACTR2,PIP5K1A,NOX4,PIK3CB,IQGAP1
VEGF Family Ligand-Receptor Interactions	1.16E00	4.76E-02	PLA2G4A,PRKCD,SOS2,PIK3CB
fMLP Signaling in Neutrophils	1.14E00	3.88E-02	ACTR2,NOX4,PRKCD,NFATC1,PIK3CB
Sphingosine-1-phosphate Signaling	1.14E00	4.17E-02	RHOB,CASP2,PDGFRA,PIK3CB,CASP8
Acute Myeloid Leukemia Signaling	1.12E00	4.88E-02	RUNX1,SOS2,LEF1,PIK3CB
HER-2 Signaling in Breast Cancer	1.12E00	5E-02	PRKCD,SOS2,PARD6B,PIK3CB
PDGF Signaling	1.11E00	4.71E-02	JAK1,SOS2,PDGFRA,PIK3CB
CNTF Signaling	1.1E00	5.45E-02	IL6ST,JAK1,PIK3CB
Molybdenum Cofactor Biosynthesis	1.09E00	6.67E-02	MOCS2
Gαq Signaling	1.07E00	3.57E-02	HTR2C,RHOB,PRKCD,NFATC1,PIK3CB,CHRM3
IL-8 Signaling	1.05E00	3.41E-02	VCAM1,NOX4,RHOB,PRKCD,PIK3CB,MAPK12,IQGAP1
IL-22 Signaling	1.05E00	8E-02	JAK1,MAPK12
Regulation of Actin-based Motility by Rho	1.04E00	4.49E-02	ACTR2,PIP5K1A,RHOB,ARHGDIA
CD27 Signaling in Lymphocytes	1.04E00	5.26E-02	CASP8,MAPK12,MAP3K2
Endometrial Cancer Signaling	1.02E00	5.26E-02	SOS2,LEF1,PIK3CB
Aldosterone Signaling in Epithelial Cells	1.02E00	3.57E-02	PIP5K1A,PRKCD,SOS2,PIK3CB,NR3C2,HSPA4L
TGF-β Signaling	1.01E00	4.49E-02	RUNX2,SOS2,MAPK12,PITX2
IL-2 Signaling	1E00	5.17E-02	JAK1,SOS2,PIK3CB
Atherosclerosis Signaling	1E00	3.68E-02	PLA2G4A,VCAM1,APOB,IL1RN,PCYOX1
Germ Cell-Sertoli Cell Junction Signaling	9.98E-01	3.66E-02	RHOB,PIK3CB,MAPK12,IQGAP1,TUBB2B,MAP3K2
Neuregulin Signaling	9.86E-01	3.92E-02	NRG3,PRKCD,SOS2,NRG4
FGF Signaling	9.86E-01	4.35E-02	GAB1,SOS2,PIK3CB,MAPK12
Role of IL-17A in Arthritis	9.83E-01	4.76E-02	PIK3CB,CXCL5,MAPK12
Signaling by Rho Family GTPases	9.77E-01	3.16E-02	ACTR2,PIP5K1A,NOX4,RHOB,EZR,PIK3CB,MAPK12,IQGAP1
Factors Promoting Cardiogenesis in Vertebrates	9.73E-01	4.26E-02	NOX4,PRKCD,FZD3,LEF1
RANK Signaling in Osteoclasts	9.73E-01	4.21E-02	NFATC1,PIK3CB,MAPK12,MAP3K2
B Cell Receptor Signaling	9.67E-01	3.53E-02	GAB1,SOS2,NFATC1,PIK3CB,MAPK12,MAP3K2
Actin Nucleation by ARP-WASP Complex	9.48E-01	4.55E-02	ACTR2,RHOB,SOS2
PAK Signaling	9.45E-01	3.77E-02	SOS2,PDGFRA,PIK3CB,MAPK12
Virus Entry via Endocytic Pathways	9.32E-01	4.04E-02	DNM1,PRKCD,TFRC,PIK3CB
Glioma Invasiveness Signaling	9.31E-01	5E-02	TIMP3,RHOB,PIK3CB
eNOS Signaling	9.23E-01	3.29E-02	PRKAB2,LPAR1,GUCY1A3,PIK3CB,CASP8
Fcγ Receptor-mediated Phagocytosis in Macrophages and Monocytes	9.19E-01	3.92E-02	ACTR2,PIP5K1A,PRKCD,EZR
Death Receptor Signaling	9.14E-01	4.69E-02	CASP2,TNFSF10,CASP8
GNRH Signaling	8.91E-01	3.33E-02	DNM1,PRKCD,SOS2,MAPK12,MAP3K2
Glioma Signaling	8.69E-01	3.57E-02	PRKCD,SOS2,PDGFRA,PIK3CB
IL-15 Signaling	8.67E-01	4.48E-02	JAK1,PIK3CB,MAPK12
ERK5 Signaling	8.67E-01	4.62E-02	IL6ST,GAB1,MAP3K2
Sphingomyelin Metabolism	8.6E-01	6.67E-02	SGMS2
IL-12 Signaling and Production in Macrophages	8.6E-01	3.21E-02	APOB,PRKCD,PIK3CB,PCYOX1,MAPK12
Mitotic Roles of Polo-Like Kinase	8.51E-01	4.29E-02	SMC3,PLK4,CDC27
GM-CSF Signaling	8.51E-01	4.41E-02	RUNX1,SOS2,PIK3CB
Role of Macrophages, Fibroblasts and Endothelial Cells in Rheumatoid Arthritis	8.49E-01	2.71E-02	IL6ST,VCAM1,IL1RN,PRKCD,IL6R,FZD3,LEF1,NFATC1,PIK3CB
Role of JAK2 in Hormone-like Cytokine Signaling	8.4E-01	5.56E-02	JAK1,PRLR
Role of MAPK Signaling in the Pathogenesis of Influenza	8.22E-01	4.35E-02	PLA2G4A,MAPK12,RABGEF1
Inhibition of Angiogenesis by TSP1	8.19E-01	5.13E-02	GUCY1A3,MAPK12
Non-Small Cell Lung Cancer Signaling	8.08E-01	3.8E-02	STK4,SOS2,PIK3CB
IL-9 Signaling	7.98E-01	5E-02	JAK1,PIK3CB
Xenobiotic Metabolism Signaling	7.88E-01	2.68E-02	PRKCD,CHST11,UGT8,PIK3CB,CYP2B6,SULT1E1,MAPK12,MAP3K2
Role of Osteoblasts, Osteoclasts and Chondrocytes in Rheumatoid Arthritis	7.86E-01	2.94E-02	IL1RN,RUNX2,FZD3,LEF1,NFATC1,PIK3CB,MAPK12
Erythropoietin Signaling	7.81E-01	3.85E-02	PRKCD,SOS2,PIK3CB
Agrin Interactions at Neuromuscular Junction	7.81E-01	4.35E-02	NRG3,NRG4,MAPK12
JAK/Stat Signaling	7.81E-01	4.29E-02	JAK1,SOS2,PIK3CB
Neurotrophin/TRK Signaling	7.81E-01	4E-02	GAB1,SOS2,PIK3CB
IL-17A Signaling in Fibroblasts	7.79E-01	5E-02	CXCL5,MAPK12
Molecular Mechanisms of Cancer	7.77E-01	2.65E-02	JAK1,GAB1,RHOB,PRKCD,SOS2,FZD3,LEF1,PIK3CB,CASP8,MAPK12
Renal Cell Carcinoma Signaling	7.67E-01	4.05E-02	GAB1,SOS2,PIK3CB
ERK/MAPK Signaling	7.36E-01	2.91E-02	PLA2G4A,PRKCD,SOS2,NFATC1,DUSP4,PIK3CB
IL-3 Signaling	7.29E-01	4.05E-02	JAK1,PRKCD,PIK3CB
FLT3 Signaling in Hematopoietic Progenitor Cells	7.29E-01	3.95E-02	SOS2,PIK3CB,MAPK12
PEDF Signaling	7.29E-01	3.85E-02	PIK3CB,CASP8,MAPK12
April Mediated Signaling	7.23E-01	4.65E-02	NFATC1,MAPK12
CD28 Signaling in T Helper Cells	7.18E-01	3.03E-02	ACTR2,NFATC1,PIK3CB,MAPK12
Renin-Angiotensin Signaling	7.18E-01	3.2E-02	PRKCD,SOS2,PIK3CB,MAPK12
PKCθ Signaling in T Lymphocytes	7.18E-01	2.8E-02	SOS2,NFATC1,PIK3CB,MAP3K2
BMP signaling pathway	7.17E-01	3.75E-02	RUNX2,MAPK12,PITX2
Leukocyte Extravasation Signaling	7.14E-01	2.99E-02	TIMP3,VCAM1,PRKCD,EZR,PIK3CB,MAPK12
MIF Regulation of Innate Immunity	7.06E-01	4E-02	PLA2G4A,MAPK12
LPS-stimulated MAPK Signaling	7.05E-01	3.66E-02	PRKCD,PIK3CB,MAPK12
Nitric Oxide Signaling in the Cardiovascular System	6.93E-01	3.03E-02	GUCY1A3,PRKCD,PIK3CB
CCR3 Signaling in Eosinophils	6.9E-01	3.15E-02	PLA2G4A,PRKCD,PIK3CB,MAPK12
B Cell Activating Factor Signaling	6.89E-01	4.44E-02	NFATC1,MAPK12
Dermatan Sulfate Biosynthesis (Late Stages)	6.89E-01	4.26E-02	CHST11,SULT1E1
Purine Nucleotides De Novo Biosynthesis II	6.82E-01	2.33E-02	PAICS
Type II Diabetes Mellitus Signaling	6.81E-01	2.48E-02	PRKAB2,PRKCD,PIK3CB,MAPK12
FcγRIIB Signaling in B Lymphocytes	6.73E-01	3.39E-02	PIK3CB,MAPK12
Regulation of IL-2 Expression in Activated and Anergic T Lymphocytes	6.71E-01	3.37E-02	SOS2,NFATC1,MAPK12
14-3-3-mediated Signaling	6.63E-01	3.31E-02	PRKCD,PIK3CB,MAPK12,TUBB2B
VDR/RXR Activation	6.59E-01	3.7E-02	SP1,RUNX2,PRKCD
iNOS Signaling	6.58E-01	3.77E-02	JAK1,MAPK12
Glycogen Degradation III	6.49E-01	5.56E-02	MGAM
Chondroitin Sulfate Biosynthesis (Late Stages)	6.43E-01	3.7E-02	CHST11,SULT1E1
Cell Cycle: G2/M DNA Damage Checkpoint Regulation	6.43E-01	4.17E-02	MDM4,SKP2
p70S6K Signaling	6.29E-01	3.1E-02	JAK1,PRKCD,SOS2,PIK3CB
Prostate Cancer Signaling	6.28E-01	3.06E-02	SOS2,LEF1,PIK3CB
Role of IL-17A in Psoriasis	6.18E-01	7.69E-02	CXCL5
GABA Receptor Signaling	6.14E-01	3.57E-02	DNM1,GABRE
Cdc42 Signaling	6.04E-01	2.26E-02	ACTR2,EXOC4,MAPK12,IQGAP1
Nur77 Signaling in T Lymphocytes	6E-01	3.17E-02	NFATC1,MAP3K2
DNA Double-Strand Break Repair by Homologous Recombination	5.9E-01	5.88E-02	GEN1
TNFR1 Signaling	5.87E-01	3.85E-02	CASP2,CASP8
Heparan Sulfate Biosynthesis (Late Stages)	5.87E-01	3.28E-02	CHST11,SULT1E1
LPS/IL-1 Mediated Inhibition of RXR Function	5.78E-01	2.51E-02	IL1RN,CHST11,NR5A2,PLTP,CYP2B6,SULT1E1
Ephrin A Signaling	5.74E-01	3.85E-02	NGEF,PIK3CB
G-Protein Coupled Receptor Signaling	5.66E-01	2.57E-02	HTR2C,LPAR1,SOS2,RGS10,DUSP4,PIK3CB,CHRM3
Glutathione Redox Reactions I	5.65E-01	4.35E-02	GPX8
Parkinson's Signaling	5.65E-01	6.25E-02	MAPK12
Actin Cytoskeleton Signaling	5.6E-01	2.52E-02	ACTR2,PIP5K1A,EZR,SOS2,PIK3CB,IQGAP1
Insulin Receptor Signaling	5.58E-01	2.82E-02	JAK1,GAB1,SOS2,PIK3CB
G Beta Gamma Signaling	5.51E-01	2.56E-02	PRKCD,SOS2,CAV2
Apoptosis Signaling	5.51E-01	3.16E-02	CASP2,CASP8,MCL1
Assembly of RNA Polymerase II Complex	5.49E-01	3.57E-02	TAF15,TAF9B
Sertoli Cell-Sertoli Cell Junction Signaling	5.45E-01	2.56E-02	DLG1,GUCY1A3,MAPK12,TUBB2B,MAP3K2
Granzyme B Signaling	5.41E-01	6.25E-02	CASP8
Chondroitin Sulfate Biosynthesis	5.38E-01	2.86E-02	CHST11,SULT1E1
Role of Pattern Recognition Receptors in Recognition of Bacteria and Viruses	5.34E-01	2.83E-02	PRKCD,PIK3CB,MAPK12
PPAR Signaling	5.34E-01	2.86E-02	IL1RN,SOS2,PDGFRA
RhoGDI Signaling	5.32E-01	2.53E-02	ACTR2,PIP5K1A,RHOB,EZR,ARHGDIA
Human Embryonic Stem Cell Pluripotency	5.3E-01	2.55E-02	FZD3,PDGFRA,LEF1,PIK3CB
Role of NFAT in Cardiac Hypertrophy	5.2E-01	2.42E-02	IL6ST,PRKCD,SOS2,PIK3CB,MAPK12
Dermatan Sulfate Biosynthesis	5.15E-01	2.82E-02	CHST11,SULT1E1
Lymphotoxin β Receptor Signaling	5.04E-01	3.28E-02	VCAM1,PIK3CB
Heparan Sulfate Biosynthesis	5.04E-01	2.74E-02	CHST11,SULT1E1
Systemic Lupus Erythematosus Signaling	5.03E-01	2.02E-02	IL1RN,SOS2,IL6R,NFATC1,PIK3CB
Hepatic Cholestasis	5.03E-01	2.3E-02	IL1RN,PRKCD,NR5A2,MAPK12
T Cell Receptor Signaling	5.01E-01	2.75E-02	SOS2,NFATC1,PIK3CB
Thrombopoietin Signaling	4.93E-01	3.17E-02	PRKCD,PIK3CB
Telomerase Signaling	4.86E-01	2.91E-02	SP1,SOS2,PIK3CB
IGF-1 Signaling	4.86E-01	2.86E-02	JAK1,SOS2,PIK3CB
mTOR Signaling	4.81E-01	2.38E-02	RPS27,PRKAB2,RHOB,PRKCD,PIK3CB
iCOS-iCOSL Signaling in T Helper Cells	4.71E-01	2.44E-02	NFATC1,PIK3CB,PLEKHA2
Paxillin Signaling	4.71E-01	2.7E-02	SOS2,PIK3CB,MAPK12
Regulation of eIF4 and p70S6K Signaling	4.65E-01	2.3E-02	RPS27,SOS2,PIK3CB,MAPK12
Retinoic acid Mediated Apoptosis Signaling	4.63E-01	2.9E-02	TNFSF10,CASP8
DNA Methylation and Transcriptional Repression Signaling	4.61E-01	4.35E-02	RBBP4
Epithelial Adherens Junction Signaling	4.59E-01	2.72E-02	ACTR2,LEF1,IQGAP1,TUBB2B
Induction of Apoptosis by HIV1	4.54E-01	3.08E-02	CASP8,MAPK12
Type I Diabetes Mellitus Signaling	4.49E-01	2.5E-02	JAK1,CASP8,MAPK12
Role of BRCA1 in DNA Damage Response	4.44E-01	3.08E-02	BRCC3,BRIP1
Role of JAK1 and JAK3 in γc Cytokine Signaling	4.44E-01	2.99E-02	JAK1,PIK3CB
Breast Cancer Regulation by Stathmin1	4.44E-01	2.42E-02	PRKCD,SOS2,UHMK1,PIK3CB,TUBB2B
Antiproliferative Role of Somatostatin Receptor 2	4.35E-01	2.82E-02	GUCY1A3,PIK3CB
Estrogen-Dependent Breast Cancer Signaling	4.35E-01	2.78E-02	SP1,PIK3CB
CD40 Signaling	4.26E-01	2.86E-02	PIK3CB,MAPK12
T Helper Cell Differentiation	4.26E-01	2.78E-02	IL6ST,IL6R
Axonal Guidance Signaling	4.23E-01	2.14E-02	ACTR2,NGEF,PRKCD,SOS2,FZD3,NFATC1,PIK3CB,BRCC3,SEMA3F,TUBB2B
Natural Killer Cell Signaling	4.22E-01	2.59E-02	PRKCD,SOS2,PIK3CB
CCR5 Signaling in Macrophages	4.18E-01	2.11E-02	PRKCD,MAPK12
Corticotropin Releasing Hormone Signaling	4.15E-01	2.21E-02	GUCY1A3,PRKCD,MAPK12
Pancreatic Adenocarcinoma Signaling	4.15E-01	2.5E-02	JAK1,PIK3CB,MAPK12
CXCR4 Signaling	4.08E-01	2.38E-02	RHOB,PRKCD,PIK3CB,MAPK12
Tumoricidal Function of Hepatic Natural Killer Cells	3.99E-01	4.17E-02	CASP8
Role of JAK1, JAK2 and TYK2 in Interferon Signaling	3.99E-01	3.7E-02	JAK1
Estrogen-mediated S-phase Entry	3.99E-01	3.57E-02	SKP2
IL-17A Signaling in Gastric Cells	3.86E-01	4E-02	MAPK12
Bupropion Degradation	3.86E-01	3.03E-02	CYP2B6
p38 MAPK Signaling	3.85E-01	2.56E-02	PLA2G4A,IL1RN,MAPK12
Growth Hormone Signaling	3.78E-01	2.63E-02	PRKCD,PIK3CB
Macropinocytosis Signaling	3.78E-01	2.63E-02	PRKCD,PIK3CB
NF-κB Signaling	3.73E-01	2.29E-02	IL1RN,PDGFRA,PIK3CB,CASP8
Antiproliferative Role of TOB in T Cell Signaling	3.73E-01	3.85E-02	SKP2
D-myo-inositol (1,4,5)-Trisphosphate Biosynthesis	3.73E-01	2.63E-02	PIP5K1A
Acetone Degradation I (to Methylglyoxal)	3.73E-01	2.78E-02	CYP2B6
Basal Cell Carcinoma Signaling	3.7E-01	2.74E-02	FZD3,LEF1
Dendritic Cell Maturation	3.63E-01	1.93E-02	IL1RN,FSCN1,PIK3CB,MAPK12
Gα12/13 Signaling	3.62E-01	2.38E-02	LPAR1,PIK3CB,MAPK12
IL-15 Production	3.6E-01	3.23E-02	JAK1
PTEN Signaling	3.56E-01	2.22E-02	SOS2,PDGFRA,PIK3CB
Caveolar-mediated Endocytosis Signaling	3.56E-01	2.35E-02	COPA,MAP3K2
Small Cell Lung Cancer Signaling	3.56E-01	2.25E-02	PIK3CB,SKP2
Role of Wnt/GSK-3β Signaling in the Pathogenesis of Influenza	3.49E-01	2.47E-02	FZD3,LEF1
Gαi Signaling	3.45E-01	2.27E-02	LPAR1,SOS2,RGS10
NF-κB Activation by Viruses	3.42E-01	2.44E-02	PRKCD,PIK3CB
Ethanol Degradation II	3.38E-01	2.33E-02	ADH6
Serotonin Receptor Signaling	3.27E-01	2.17E-02	HTR2C
PI3K Signaling in B Lymphocytes	3.2E-01	2.14E-02	NFATC1,PIK3CB,PLEKHA2
EIF2 Signaling	3.19E-01	2E-02	RPS27,SOS2,PPP1R15A,PIK3CB
Cardiac Hypertrophy Signaling	3.19E-01	2.05E-02	RHOB,IL6R,PIK3CB,MAPK12,MAP3K2
4-1BB Signaling in T Lymphocytes	3.17E-01	2.78E-02	MAPK12
MIF-mediated Glucocorticoid Regulation	3.17E-01	2.38E-02	PLA2G4A
Noradrenaline and Adrenaline Degradation	3.17E-01	1.92E-02	ADH6
Phospholipase C Signaling	3.12E-01	1.92E-02	PLA2G4A,RHOB,PRKCD,SOS2,NFATC1
Estrogen Receptor Signaling	3.1E-01	2.21E-02	SOS2,TAF15,TAF9B
Complement System	3.07E-01	2.86E-02	SERPING1
Reelin Signaling in Neurons	3.05E-01	2.44E-02	PIK3CB,MAPK12
TWEAK Signaling	2.98E-01	2.63E-02	CASP8
Ovarian Cancer Signaling	2.92E-01	2.11E-02	FZD3,LEF1,PIK3CB
AMPK Signaling	2.88E-01	1.8E-02	PRKAB2,PIK3CB,MAPK12
ILK Signaling	2.77E-01	2.08E-02	RHOB,LEF1,PIK3CB,MAPK12
Melanocyte Development and Pigmentation Signaling	2.77E-01	2.2E-02	SOS2,PIK3CB
Estrogen Biosynthesis	2.72E-01	2.04E-02	CYP2B6
TR/RXR Activation	2.72E-01	2.08E-02	HP,PIK3CB
CTLA4 Signaling in Cytotoxic T Lymphocytes	2.72E-01	2.04E-02	AP1S3,PIK3CB
Crosstalk between Dendritic Cells and Natural Killer Cells	2.72E-01	2.11E-02	FSCN1,TNFSF10
Synaptic Long Term Depression	2.71E-01	1.89E-02	PLA2G4A,GUCY1A3,PRKCD
FAK Signaling	2.66E-01	1.98E-02	SOS2,PIK3CB
Inhibition of Matrix Metalloproteases	2.64E-01	2.5E-02	TIMP3
Notch Signaling	2.64E-01	2.33E-02	LFNG
Hepatic Fibrosis / Hepatic Stellate Cell Activation	2.59E-01	2.05E-02	VCAM1,IL6R,PDGFRA
tRNA Charging	2.57E-01	1.23E-02	EPRS
Thrombin Signaling	2.56E-01	1.94E-02	RHOB,PRKCD,PIK3CB,MAPK12
3-phosphoinositide Biosynthesis	2.55E-01	1.71E-02	PIP5K1A,PPTC7,PIK3CB
VEGF Signaling	2.52E-01	1.94E-02	SOS2,PIK3CB
Docosahexaenoic Acid (DHA) Signaling	2.5E-01	2.04E-02	PIK3CB
Graft-versus-Host Disease Signaling	2.5E-01	2E-02	IL1RN
Netrin Signaling	2.5E-01	1.75E-02	NFATC1
Nicotine Degradation III	2.5E-01	1.41E-02	CYP2B6
Role of PKR in Interferon Induction and Antiviral Response	2.42E-01	2.17E-02	CASP8
Mechanisms of Viral Exit from Host Cells	2.42E-01	2.22E-02	PRKCD
Thyroid Cancer Signaling	2.42E-01	2.38E-02	LEF1
Chronic Myeloid Leukemia Signaling	2.38E-01	1.9E-02	SOS2,PIK3CB
Antioxidant Action of Vitamin C	2.38E-01	1.87E-02	PLA2G4A,MAPK12
Role of RIG1-like Receptors in Antiviral Innate Immunity	2.36E-01	2.04E-02	CASP8
Cytotoxic T Lymphocyte-mediated Apoptosis of Target Cells	2.36E-01	1.18E-02	CASP8
Role of Hypercytokinemia/hyperchemokinemia in the Pathogenesis of Influenza	2.36E-01	2.27E-02	IL1RN
Role of IL-17F in Allergic Inflammatory Airway Diseases	2.36E-01	2.13E-02	CXCL5
Melatonin Degradation I	2.36E-01	1.59E-02	CYP2B6
p53 Signaling	2.34E-01	2.08E-02	MDM4,PIK3CB
Melanoma Signaling	2.29E-01	2.17E-02	PIK3CB
Serotonin Degradation	2.17E-01	1.33E-02	ADH6
Role of Oct4 in Mammalian Embryonic Stem Cell Pluripotency	2.11E-01	2.22E-02	NR5A2
MSP-RON Signaling Pathway	2.11E-01	2E-02	PIK3CB
OX40 Signaling Pathway	2.05E-01	1.06E-02	MAPK12
nNOS Signaling in Neurons	2.05E-01	1.92E-02	PRKCD
Nicotine Degradation II	2.05E-01	1.2E-02	CYP2B6
Superpathway of Melatonin Degradation	2.05E-01	1.28E-02	CYP2B6
